# Supplementary material for: Iodido[1-(propan-2-yl­idene)thio­semi­carbazide-κS]bis­(triphenyl­phosphane-κP)copper(I)
Source: Acta Crystallogr Sect E Struct Rep Online. 2012 Oct 31;68(Pt 11):m1417–8. doi: 10.1107/S1600536812044066 (PMC3515154; doi:10.1107/S1600536812044066)
Supplement: Supplementary file 1 [file e-68-m1417-sup1.cif]

##############################################################################
#                                                                            #
# This CIF contains the data in a paper accepted for publication in          #
# Acta Crystallographica Section E. It conforms to the requirements of       #
# Notes for Authors for Acta Crystallographica Section E, and has been       #
# peer reviewed under the auspices of the IUCr Commission on Journals.       #
#                                                                            #
# Full details of the Crystallographic Information File format               #
# are given in the paper "The Crystallographic Information File (CIF):       #
# a New Standard Archive File for Crystallography" by S. R. Hall, F. H.      #
# Allen and I. D. Brown [Acta Cryst. (1991), A47, 655-685].                  #
#                                                                            #
# The current version of the core CIF dictionary is obtainable from          #
# ftp://ftp.iucr.org/pub/cif_core.dic.                                       #
#                                                                            #
# Software is freely available for graphical display of the structure(s)     #
# in this CIF. For information consult the CIF software page                 #
# http://www.iucr.org/resources/cif/software.                                #
#                                                                            #
# This file may be used for bona fide research purposes within the           #
# scientific community so long as proper attribution is given to the journal # 
# article from which it was obtained.                                        #
#                                                                            #
##############################################################################
data_I
_audit_creation_method     SHELXL-97
_chemical_name_systematic
;
Iodido[1-(propan-2-ylidene)thiosemicarbazide-
\k<i>S</i>]bis(triphenylphosphane-\k<i>P</i>)copper(I)
;
_chemical_name_common     ?
_chemical_formula_moiety     'C40 H39 Cu I N3 P2 S'
_chemical_formula_sum     'C40 H39 Cu I N3 P2 S'
_chemical_formula_iupac     '[Cu I (C4 H9 N3 S) (C18 H15 P)2]'
_chemical_formula_weight     846.18
_chemical_melting_point     ?
_symmetry_cell_setting     triclinic
_symmetry_space_group_name_H-M     'P -1'
_symmetry_space_group_name_hall     '-P 1'
loop_
    _symmetry_equiv_pos_as_xyz
    'x, y, z'
    '-x, -y, -z'
_cell_length_a     10.8832(6)
_cell_length_b     12.5712(7)
_cell_length_c     16.0206(8)
_cell_angle_alpha     98.8670(10)
_cell_angle_beta     100.5170(10)
_cell_angle_gamma     114.0560(10)
_cell_volume     1903.04(18)
_cell_formula_units_Z     2
_cell_measurement_reflns_used     7509
_cell_measurement_theta_min     2.185
_cell_measurement_theta_max     26.443
_cell_measurement_temperature     293(2)
_cell_special_details     ?
_exptl_crystal_description     plate
_exptl_crystal_colour     colourless
_exptl_crystal_size_max     0.26
_exptl_crystal_size_mid     0.21
_exptl_crystal_size_min     0.04
_exptl_crystal_density_diffrn     1.477
_exptl_crystal_density_meas     ?
_exptl_crystal_density_method     'not measured'
_exptl_crystal_F_000     856
_exptl_absorpt_coefficient_mu     1.556
_exptl_absorpt_correction_type     multi-scan
_exptl_absorpt_process_details     '(SADABS; Bruker, 2003)'
_exptl_absorpt_correction_T_min     0.682
_exptl_absorpt_correction_T_max     0.940
_exptl_special_details     ?
_diffrn_ambient_temperature     293(2)
_diffrn_radiation_type     MoK\a
_diffrn_radiation_wavelength     0.71073
_diffrn_radiation_source     'fine-focus sealed tube'
_diffrn_radiation_monochromator     graphite
_diffrn_measurement_device_type     'Bruker SMART CCD area-detector'
_diffrn_measurement_method     'Frames, each covering 0.3 \% in \w'
_diffrn_detector_area_resol_mean     ?
_diffrn_reflns_number     26251
_diffrn_reflns_av_R_equivalents     0.0325
_diffrn_reflns_av_sigmaI/netI     0.0373
_diffrn_reflns_theta_min     1.34
_diffrn_reflns_theta_max     28.07
_diffrn_reflns_theta_full     28.07
_diffrn_measured_fraction_theta_max     0.994
_diffrn_measured_fraction_theta_full     0.994
_diffrn_reflns_limit_h_min     -14
_diffrn_reflns_limit_h_max     14
_diffrn_reflns_limit_k_min     -16
_diffrn_reflns_limit_k_max     16
_diffrn_reflns_limit_l_min     -21
_diffrn_reflns_limit_l_max     21
_diffrn_standards_number     0
_diffrn_standards_interval_count     ?
_diffrn_standards_interval_time     ?
_diffrn_standards_decay_%     0
_refine_special_details
;
Refinement of <i>F</i>^2^ against ALL reflections. The weighted <i>R</i>-factor
<i>wR</i> and goodness of fit <i>S</i> are based on <i>F</i>^2^, conventional
<i>R</i>-factors <i>R</i> are based on <i>F</i>, with <i>F</i> set to zero for
negative <i>F</i>^2^. The threshold expression of <i>F</i>^2^ >
\s(<i>F</i>^2^) is used only for calculating <i>R</i>-factors(gt) <i>etc</i>.
and is not relevant to the choice of reflections for refinement.
<i>R</i>-factors based on <i>F</i>^2^ are statistically about twice as large
as those based on <i>F</i>, and <i>R</i>- factors based on ALL data will be
even larger.
;
_reflns_number_total     9206
_reflns_number_gt     7690
_reflns_threshold_expression     I>2sigma(I)
_refine_ls_structure_factor_coef     Fsqd
_refine_ls_matrix_type     full
_refine_ls_R_factor_all     0.0456
_refine_ls_R_factor_gt     0.0356
_refine_ls_wR_factor_gt     0.0794
_refine_ls_wR_factor_ref     0.0835
_refine_ls_goodness_of_fit_ref     1.015
_refine_ls_restrained_S_all     1.015
_refine_ls_number_reflns     9206
_refine_ls_number_parameters     444
_refine_ls_number_restraints     0
_refine_ls_hydrogen_treatment     mixed
_refine_ls_weighting_scheme     calc
_refine_ls_weighting_details
         'calc w=1/[\s^2^(Fo^2^)+(0.0373P)^2^+0.6367P] where P=(Fo^2^+2Fc^2^)/3'
_atom_sites_solution_hydrogens     geom
_atom_sites_solution_primary     direct
_atom_sites_solution_secondary     difmap
_refine_ls_shift/su_max     0.002
_refine_ls_shift/su_mean     0.000
_refine_diff_density_max     0.660
_refine_diff_density_min     -0.268
_refine_ls_extinction_method     none
_refine_ls_extinction_coef     ?
loop_
    _atom_type_symbol
    _atom_type_description
    _atom_type_scat_dispersion_real
    _atom_type_scat_dispersion_imag
    _atom_type_scat_source
    'C' 'C' 0.0033 0.0016
                         'International Tables Vol C Tables 4.2.6.8 and 6.1.1.4'
    'H' 'H' 0.0000 0.0000
                         'International Tables Vol C Tables 4.2.6.8 and 6.1.1.4'
    'N' 'N' 0.0061 0.0033
                         'International Tables Vol C Tables 4.2.6.8 and 6.1.1.4'
    'P' 'P' 0.1023 0.0942
                         'International Tables Vol C Tables 4.2.6.8 and 6.1.1.4'
    'S' 'S' 0.1246 0.1234
                         'International Tables Vol C Tables 4.2.6.8 and 6.1.1.4'
    'Cu' 'Cu' 0.3201 1.2651
                         'International Tables Vol C Tables 4.2.6.8 and 6.1.1.4'
    'I' 'I' -0.4742 1.8119
                         'International Tables Vol C Tables 4.2.6.8 and 6.1.1.4'
_computing_data_collection     'SMART (Bruker, 1998)'
_computing_cell_refinement     'SAINT (Bruker, 2003)'
_computing_data_reduction     'SAINT (Bruker, 2003)'
_computing_structure_solution     'SHELXS97 (Sheldrick, 2008)'
_computing_structure_refinement     'SHELXL97 (Sheldrick, 2008)'
_computing_molecular_graphics     'Mercury (Macrae <i>et al.</i>, 2008)'
_computing_publication_material
                        'SHEXTl97 (Sheldrick, 2008) and publCIF (Westrip, 2010)'
loop_
    _atom_site_type_symbol
    _atom_site_label
    _atom_site_fract_x
    _atom_site_fract_y
    _atom_site_fract_z
    _atom_site_U_iso_or_equiv
    _atom_site_adp_type
    _atom_site_calc_flag
    _atom_site_refinement_flags
    _atom_site_occupancy
    _atom_site_symmetry_multiplicity
    _atom_site_disorder_assembly
    _atom_site_disorder_group
    C C1 0.9764(3) 0.3109(2) 0.05375(16) 0.0384(5) Uani d . 1 1 . .
    C C2 0.8564(3) 0.2797(3) -0.01226(18) 0.0496(7) Uani d . 1 1 . .
    H H2 0.7874 0.2998 0.0006 0.060 Uiso calc R 1 1 . .
    C C3 0.8377(4) 0.2189(3) -0.0971(2) 0.0630(8) Uani d . 1 1 . .
    H H3 0.7560 0.1977 -0.1402 0.076 Uiso calc R 1 1 . .
    C C4 0.9382(4) 0.1899(3) -0.1178(2) 0.0627(9) Uani d . 1 1 . .
    H H4 0.9261 0.1508 -0.1751 0.075 Uiso calc R 1 1 . .
    C C5 1.0567(4) 0.2185(3) -0.05395(19) 0.0544(7) Uani d . 1 1 . .
    H H5 1.1252 0.1987 -0.0680 0.065 Uiso calc R 1 1 . .
    C C6 1.0759(3) 0.2770(2) 0.03164(17) 0.0435(6) Uani d . 1 1 . .
    H H6 1.1559 0.2939 0.0747 0.052 Uiso calc R 1 1 . .
    C C7 1.1523(3) 0.5247(2) 0.20007(17) 0.0402(6) Uani d . 1 1 . .
    C C8 1.2636(3) 0.5503(3) 0.1635(2) 0.0606(8) Uani d . 1 1 . .
    H H8 1.2571 0.4948 0.1151 0.073 Uiso calc R 1 1 . .
    C C9 1.3843(3) 0.6576(3) 0.1979(3) 0.0781(11) Uani d . 1 1 . .
    H H9 1.4586 0.6733 0.1730 0.094 Uiso calc R 1 1 . .
    C C10 1.3953(4) 0.7406(3) 0.2683(3) 0.0765(11) Uani d . 1 1 . .
    H H10 1.4773 0.8121 0.2918 0.092 Uiso calc R 1 1 . .
    C C11 1.2856(4) 0.7183(3) 0.3039(2) 0.0780(11) Uani d . 1 1 . .
    H H11 1.2919 0.7758 0.3509 0.094 Uiso calc R 1 1 . .
    C C12 1.1647(4) 0.6105(3) 0.2707(2) 0.0606(8) Uani d . 1 1 . .
    H H12 1.0910 0.5957 0.2961 0.073 Uiso calc R 1 1 . .
    C C13 0.8550(3) 0.4181(2) 0.16390(16) 0.0371(5) Uani d . 1 1 . .
    C C14 0.7594(3) 0.3687(2) 0.21055(18) 0.0435(6) Uani d . 1 1 . .
    H H14 0.7732 0.3200 0.2457 0.052 Uiso calc R 1 1 . .
    C C15 0.6439(3) 0.3907(3) 0.2057(2) 0.0526(7) Uani d . 1 1 . .
    H H15 0.5804 0.3565 0.2371 0.063 Uiso calc R 1 1 . .
    C C16 0.6236(3) 0.4628(3) 0.1546(2) 0.0594(8) Uani d . 1 1 . .
    H H16 0.5453 0.4767 0.1505 0.071 Uiso calc R 1 1 . .
    C C17 0.7184(3) 0.5151(3) 0.1092(2) 0.0590(8) Uani d . 1 1 . .
    H H17 0.7041 0.5645 0.0749 0.071 Uiso calc R 1 1 . .
    C C18 0.8342(3) 0.4947(2) 0.11416(19) 0.0487(6) Uani d . 1 1 . .
    H H18 0.8989 0.5319 0.0844 0.058 Uiso calc R 1 1 . .
    C C19 0.7536(2) -0.0101(2) 0.13076(15) 0.0360(5) Uani d . 1 1 . .
    C C20 0.6175(3) -0.1014(3) 0.10113(19) 0.0613(9) Uani d . 1 1 . .
    H H20 0.5629 -0.1203 0.1401 0.074 Uiso calc R 1 1 . .
    C C21 0.5629(3) -0.1644(3) 0.0135(2) 0.0762(11) Uani d . 1 1 . .
    H H21 0.4716 -0.2255 -0.0060 0.091 Uiso calc R 1 1 . .
    C C22 0.6418(3) -0.1376(3) -0.04459(19) 0.0640(9) Uani d . 1 1 . .
    H H22 0.6039 -0.1794 -0.1035 0.077 Uiso calc R 1 1 . .
    C C23 0.7762(3) -0.0493(3) -0.01590(18) 0.0511(7) Uani d . 1 1 . .
    H H23 0.8309 -0.0322 -0.0550 0.061 Uiso calc R 1 1 . .
    C C24 0.8314(3) 0.0147(2) 0.07120(16) 0.0404(6) Uani d . 1 1 . .
    H H24 0.9227 0.0758 0.0899 0.048 Uiso calc R 1 1 . .
    C C25 0.7027(3) 0.0710(2) 0.29446(17) 0.0377(5) Uani d . 1 1 . .
    C C26 0.7158(3) 0.0687(3) 0.38138(19) 0.0557(7) Uani d . 1 1 . .
    H H26 0.7923 0.0628 0.4131 0.067 Uiso calc R 1 1 . .
    C C27 0.6157(5) 0.0750(3) 0.4216(3) 0.0819(12) Uani d . 1 1 . .
    H H27 0.6256 0.0734 0.4803 0.098 Uiso calc R 1 1 . .
    C C28 0.5032(5) 0.0836(4) 0.3762(4) 0.0937(15) Uani d . 1 1 . .
    H H28 0.4363 0.0875 0.4035 0.112 Uiso calc R 1 1 . .
    C C29 0.4888(4) 0.0864(4) 0.2902(3) 0.0862(13) Uani d . 1 1 . .
    H H29 0.4114 0.0915 0.2589 0.103 Uiso calc R 1 1 . .
    C C30 0.5887(3) 0.0819(3) 0.2494(2) 0.0592(8) Uani d . 1 1 . .
    H H30 0.5793 0.0861 0.1913 0.071 Uiso calc R 1 1 . .
    C C31 0.8974(2) -0.0266(2) 0.29335(15) 0.0340(5) Uani d . 1 1 . .
    C C32 1.0122(3) 0.0236(3) 0.3647(2) 0.0566(8) Uani d . 1 1 . .
    H H32 1.0604 0.1069 0.3858 0.068 Uiso calc R 1 1 . .
    C C33 1.0572(4) -0.0485(3) 0.4057(2) 0.0738(10) Uani d . 1 1 . .
    H H33 1.1339 -0.0134 0.4549 0.089 Uiso calc R 1 1 . .
    C C34 0.9894(4) -0.1706(3) 0.3743(2) 0.0640(9) Uani d . 1 1 . .
    H H34 1.0204 -0.2188 0.4015 0.077 Uiso calc R 1 1 . .
    C C35 0.8769(4) -0.2213(3) 0.3035(2) 0.0599(8) Uani d . 1 1 . .
    H H35 0.8305 -0.3047 0.2823 0.072 Uiso calc R 1 1 . .
    C C36 0.8299(3) -0.1508(2) 0.26227(18) 0.0478(6) Uani d . 1 1 . .
    H H36 0.7527 -0.1870 0.2134 0.057 Uiso calc R 1 1 . .
    C C37 1.1977(3) 0.4956(2) 0.45169(16) 0.0399(5) Uani d . 1 1 . .
    C C38 1.5399(3) 0.6307(2) 0.43728(17) 0.0436(6) Uani d . 1 1 . .
    C C39 1.5519(3) 0.5446(3) 0.3685(2) 0.0624(8) Uani d . 1 1 . .
    H H39A 1.5303 0.4699 0.3847 0.094 Uiso calc R 1 1 . .
    H H39B 1.6455 0.5777 0.3627 0.094 Uiso calc R 1 1 . .
    H H39C 1.4875 0.5304 0.3135 0.094 Uiso calc R 1 1 . .
    C C40 1.6672(3) 0.7473(3) 0.4791(2) 0.0663(9) Uani d . 1 1 . .
    H H40A 1.6877 0.7931 0.4363 0.099 Uiso calc R 1 1 . .
    H H40B 1.7449 0.7321 0.5013 0.099 Uiso calc R 1 1 . .
    H H40C 1.6511 0.7921 0.5265 0.099 Uiso calc R 1 1 . .
    N N1 1.3115(2) 0.5081(2) 0.42585(14) 0.0410(5) Uani d . 1 1 . .
    N N2 1.4325(2) 0.6151(2) 0.46382(14) 0.0467(5) Uani d . 1 1 . .
    N N3 1.2117(3) 0.5846(2) 0.51463(18) 0.0631(8) Uani d . 1 1 . .
    P P1 0.99834(6) 0.37784(5) 0.16846(4) 0.03298(13) Uani d . 1 1 . .
    P P2 0.84194(6) 0.07508(5) 0.24472(4) 0.03094(13) Uani d . 1 1 . .
    S S1 1.04319(6) 0.36891(6) 0.40876(4) 0.04410(16) Uani d . 1 1 . .
    Cu Cu1 1.01628(3) 0.26360(2) 0.264156(18) 0.03273(8) Uani d . 1 1 . .
    I I1 1.243129(17) 0.239385(16) 0.254284(11) 0.04628(7) Uani d . 1 1 . .
    H H1 1.304(3) 0.454(3) 0.388(2) 0.056 Uiso d . 1 1 . .
    H H3A 1.140(3) 0.583(3) 0.529(2) 0.056 Uiso d . 1 1 . .
    H H3B 1.290(3) 0.643(3) 0.535(2) 0.056 Uiso d . 1 1 . .
loop_
    _atom_site_aniso_label
    _atom_site_aniso_U_11
    _atom_site_aniso_U_22
    _atom_site_aniso_U_33
    _atom_site_aniso_U_12
    _atom_site_aniso_U_13
    _atom_site_aniso_U_23
    C1 0.0453(14) 0.0323(12) 0.0416(13) 0.0173(11) 0.0158(11) 0.0157(10)
    C2 0.0542(16) 0.0495(16) 0.0475(15) 0.0279(14) 0.0099(13) 0.0100(13)
    C3 0.077(2) 0.065(2) 0.0428(16) 0.0356(18) 0.0025(15) 0.0104(14)
    C4 0.099(3) 0.0581(19) 0.0399(16) 0.0413(19) 0.0238(17) 0.0133(14)
    C5 0.081(2) 0.0505(17) 0.0540(17) 0.0397(16) 0.0368(16) 0.0217(14)
    C6 0.0530(15) 0.0426(14) 0.0453(14) 0.0258(13) 0.0202(12) 0.0184(12)
    C7 0.0381(13) 0.0318(12) 0.0475(14) 0.0119(11) 0.0078(11) 0.0167(11)
    C8 0.0480(16) 0.0408(16) 0.095(2) 0.0169(13) 0.0287(17) 0.0216(16)
    C9 0.0428(17) 0.052(2) 0.136(4) 0.0129(15) 0.027(2) 0.035(2)
    C10 0.055(2) 0.0445(19) 0.093(3) -0.0013(15) -0.0123(19) 0.0233(19)
    C11 0.095(3) 0.0460(19) 0.0530(19) 0.0045(18) 0.0016(19) 0.0034(15)
    C12 0.068(2) 0.0408(16) 0.0518(17) 0.0064(14) 0.0162(15) 0.0069(13)
    C13 0.0378(13) 0.0306(12) 0.0417(13) 0.0153(10) 0.0112(10) 0.0059(10)
    C14 0.0414(14) 0.0405(14) 0.0468(15) 0.0174(12) 0.0136(12) 0.0067(12)
    C15 0.0418(15) 0.0529(17) 0.0617(18) 0.0217(13) 0.0204(13) 0.0019(14)
    C16 0.0450(16) 0.0563(18) 0.073(2) 0.0301(15) 0.0085(15) -0.0055(16)
    C17 0.0617(19) 0.0519(18) 0.071(2) 0.0360(16) 0.0111(16) 0.0134(15)
    C18 0.0525(16) 0.0418(15) 0.0600(17) 0.0255(13) 0.0207(14) 0.0167(13)
    C19 0.0371(12) 0.0321(12) 0.0308(12) 0.0103(10) 0.0050(10) 0.0060(10)
    C20 0.0433(16) 0.069(2) 0.0416(15) 0.0014(14) 0.0107(12) -0.0001(14)
    C21 0.0442(17) 0.085(3) 0.0500(18) -0.0024(16) 0.0006(14) -0.0140(17)
    C22 0.064(2) 0.071(2) 0.0333(14) 0.0187(17) 0.0003(14) -0.0025(14)
    C23 0.0654(18) 0.0476(16) 0.0367(14) 0.0218(14) 0.0157(13) 0.0088(12)
    C24 0.0442(14) 0.0317(12) 0.0387(13) 0.0120(11) 0.0105(11) 0.0066(10)
    C25 0.0365(12) 0.0275(12) 0.0487(14) 0.0112(10) 0.0176(11) 0.0105(10)
    C26 0.0610(18) 0.0609(19) 0.0456(16) 0.0255(15) 0.0230(14) 0.0098(14)
    C27 0.098(3) 0.080(3) 0.076(2) 0.035(2) 0.057(2) 0.014(2)
    C28 0.094(3) 0.074(3) 0.147(4) 0.048(2) 0.086(3) 0.027(3)
    C29 0.067(2) 0.082(3) 0.154(4) 0.055(2) 0.060(3) 0.056(3)
    C30 0.0519(17) 0.0611(19) 0.078(2) 0.0312(15) 0.0245(16) 0.0308(17)
    C31 0.0380(12) 0.0302(12) 0.0339(12) 0.0143(10) 0.0117(10) 0.0094(9)
    C32 0.0561(17) 0.0380(15) 0.0565(17) 0.0128(13) -0.0086(14) 0.0119(13)
    C33 0.068(2) 0.062(2) 0.074(2) 0.0213(17) -0.0143(17) 0.0292(18)
    C34 0.072(2) 0.064(2) 0.076(2) 0.0413(18) 0.0230(18) 0.0379(18)
    C35 0.079(2) 0.0348(15) 0.067(2) 0.0246(15) 0.0236(17) 0.0146(14)
    C36 0.0530(16) 0.0369(14) 0.0439(15) 0.0144(12) 0.0090(12) 0.0050(11)
    C37 0.0336(12) 0.0422(14) 0.0366(13) 0.0154(11) 0.0074(10) -0.0022(11)
    C38 0.0346(13) 0.0481(15) 0.0378(13) 0.0128(11) 0.0067(10) 0.0030(11)
    C39 0.0486(16) 0.062(2) 0.065(2) 0.0165(15) 0.0251(15) -0.0037(16)
    C40 0.0389(15) 0.059(2) 0.070(2) 0.0033(14) 0.0133(15) -0.0095(16)
    N1 0.0322(10) 0.0391(12) 0.0392(12) 0.0109(9) 0.0082(9) -0.0073(9)
    N2 0.0338(11) 0.0459(13) 0.0429(12) 0.0089(10) 0.0072(9) -0.0067(10)
    N3 0.0371(13) 0.0562(16) 0.0702(18) 0.0093(12) 0.0176(13) -0.0246(13)
    P1 0.0333(3) 0.0291(3) 0.0381(3) 0.0134(2) 0.0130(3) 0.0103(2)
    P2 0.0305(3) 0.0283(3) 0.0281(3) 0.0090(2) 0.0061(2) 0.0057(2)
    S1 0.0330(3) 0.0448(4) 0.0415(3) 0.0101(3) 0.0127(3) -0.0064(3)
    Cu1 0.03092(14) 0.02914(15) 0.03466(15) 0.01103(12) 0.00811(11) 0.00656(12)
    I1 0.03963(10) 0.05671(12) 0.04491(11) 0.02808(9) 0.01026(7) 0.00238(8)
_geom_special_details
;
All e.s.d.'s (except the e.s.d. in the dihedral angle between two l.s. planes)
are estimated using the full covariance matrix. The cell e.s.d.'s are taken
into account individually in the estimation of e.s.d.'s in distances, angles
and torsion angles; correlations between e.s.d.'s in cell parameters are only
used when they are defined by crystal symmetry. An approximate (isotropic)
treatment of cell e.s.d.'s is used for estimating e.s.d.'s involving l.s.
planes.
;
loop_
    _geom_bond_atom_site_label_1
    _geom_bond_atom_site_label_2
    _geom_bond_site_symmetry_2
    _geom_bond_distance
    _geom_bond_publ_flag
    C1 C2 . 1.389(4) ?
    C1 C6 . 1.395(4) ?
    C1 P1 . 1.828(3) ?
    C2 C3 . 1.387(4) ?
    C2 H2 . 0.9300 ?
    C3 C4 . 1.364(5) ?
    C3 H3 . 0.9300 ?
    C4 C5 . 1.366(5) ?
    C4 H4 . 0.9300 ?
    C5 C6 . 1.387(4) ?
    C5 H5 . 0.9300 ?
    C6 H6 . 0.9300 ?
    C7 C12 . 1.383(4) ?
    C7 C8 . 1.383(4) ?
    C7 P1 . 1.831(2) ?
    C8 C9 . 1.382(4) ?
    C8 H8 . 0.9300 ?
    C9 C10 . 1.364(6) ?
    C9 H9 . 0.9300 ?
    C10 C11 . 1.362(5) ?
    C10 H10 . 0.9300 ?
    C11 C12 . 1.386(4) ?
    C11 H11 . 0.9300 ?
    C12 H12 . 0.9300 ?
    C13 C14 . 1.388(3) ?
    C13 C18 . 1.401(4) ?
    C13 P1 . 1.819(3) ?
    C14 C15 . 1.384(4) ?
    C14 H14 . 0.9300 ?
    C15 C16 . 1.367(4) ?
    C15 H15 . 0.9300 ?
    C16 C17 . 1.377(5) ?
    C16 H16 . 0.9300 ?
    C17 C18 . 1.376(4) ?
    C17 H17 . 0.9300 ?
    C18 H18 . 0.9300 ?
    C19 C24 . 1.377(3) ?
    C19 C20 . 1.388(4) ?
    C19 P2 . 1.823(2) ?
    C20 C21 . 1.385(4) ?
    C20 H20 . 0.9300 ?
    C21 C22 . 1.368(4) ?
    C21 H21 . 0.9300 ?
    C22 C23 . 1.362(4) ?
    C22 H22 . 0.9300 ?
    C23 C24 . 1.382(4) ?
    C23 H23 . 0.9300 ?
    C24 H24 . 0.9300 ?
    C25 C26 . 1.380(4) ?
    C25 C30 . 1.385(4) ?
    C25 P2 . 1.824(2) ?
    C26 C27 . 1.386(4) ?
    C26 H26 . 0.9300 ?
    C27 C28 . 1.359(6) ?
    C27 H27 . 0.9300 ?
    C28 C29 . 1.365(6) ?
    C28 H28 . 0.9300 ?
    C29 C30 . 1.382(5) ?
    C29 H29 . 0.9300 ?
    C30 H30 . 0.9300 ?
    C31 C32 . 1.370(4) ?
    C31 C36 . 1.384(3) ?
    C31 P2 . 1.836(2) ?
    C32 C33 . 1.387(4) ?
    C32 H32 . 0.9300 ?
    C33 C34 . 1.362(5) ?
    C33 H33 . 0.9300 ?
    C34 C35 . 1.351(4) ?
    C34 H34 . 0.9300 ?
    C35 C36 . 1.382(4) ?
    C35 H35 . 0.9300 ?
    C36 H36 . 0.9300 ?
    C37 N3 . 1.323(3) ?
    C37 N1 . 1.334(3) ?
    C37 S1 . 1.701(3) ?
    C38 N2 . 1.267(3) ?
    C38 C39 . 1.484(4) ?
    C38 C40 . 1.490(4) ?
    C39 H39A . 0.9600 ?
    C39 H39B . 0.9600 ?
    C39 H39C . 0.9600 ?
    C40 H40A . 0.9600 ?
    C40 H40B . 0.9600 ?
    C40 H40C . 0.9600 ?
    N1 N2 . 1.388(3) ?
    N1 H1 . 0.80(3) ?
    N3 H3A . 0.85(3) ?
    N3 H3B . 0.83(3) ?
    P1 Cu1 . 2.2910(7) ?
    P2 Cu1 . 2.2814(6) ?
    S1 Cu1 . 2.3866(7) ?
    Cu1 I1 . 2.6369(3) ?
loop_
    _geom_angle_atom_site_label_1
    _geom_angle_atom_site_label_2
    _geom_angle_atom_site_label_3
    _geom_angle_site_symmetry_1
    _geom_angle_site_symmetry_3
    _geom_angle
    _geom_angle_publ_flag
    C2 C1 C6 . . 117.4(2) ?
    C2 C1 P1 . . 122.6(2) ?
    C6 C1 P1 . . 119.7(2) ?
    C3 C2 C1 . . 121.0(3) ?
    C3 C2 H2 . . 119.5 ?
    C1 C2 H2 . . 119.5 ?
    C4 C3 C2 . . 120.6(3) ?
    C4 C3 H3 . . 119.7 ?
    C2 C3 H3 . . 119.7 ?
    C3 C4 C5 . . 119.6(3) ?
    C3 C4 H4 . . 120.2 ?
    C5 C4 H4 . . 120.2 ?
    C4 C5 C6 . . 120.7(3) ?
    C4 C5 H5 . . 119.7 ?
    C6 C5 H5 . . 119.7 ?
    C5 C6 C1 . . 120.7(3) ?
    C5 C6 H6 . . 119.6 ?
    C1 C6 H6 . . 119.6 ?
    C12 C7 C8 . . 118.0(3) ?
    C12 C7 P1 . . 118.0(2) ?
    C8 C7 P1 . . 123.7(2) ?
    C9 C8 C7 . . 120.7(3) ?
    C9 C8 H8 . . 119.7 ?
    C7 C8 H8 . . 119.7 ?
    C10 C9 C8 . . 120.5(3) ?
    C10 C9 H9 . . 119.7 ?
    C8 C9 H9 . . 119.7 ?
    C11 C10 C9 . . 119.7(3) ?
    C11 C10 H10 . . 120.2 ?
    C9 C10 H10 . . 120.2 ?
    C10 C11 C12 . . 120.4(4) ?
    C10 C11 H11 . . 119.8 ?
    C12 C11 H11 . . 119.8 ?
    C7 C12 C11 . . 120.7(3) ?
    C7 C12 H12 . . 119.6 ?
    C11 C12 H12 . . 119.6 ?
    C14 C13 C18 . . 118.1(2) ?
    C14 C13 P1 . . 118.57(19) ?
    C18 C13 P1 . . 123.3(2) ?
    C15 C14 C13 . . 121.2(3) ?
    C15 C14 H14 . . 119.4 ?
    C13 C14 H14 . . 119.4 ?
    C16 C15 C14 . . 119.6(3) ?
    C16 C15 H15 . . 120.2 ?
    C14 C15 H15 . . 120.2 ?
    C15 C16 C17 . . 120.4(3) ?
    C15 C16 H16 . . 119.8 ?
    C17 C16 H16 . . 119.8 ?
    C18 C17 C16 . . 120.5(3) ?
    C18 C17 H17 . . 119.8 ?
    C16 C17 H17 . . 119.8 ?
    C17 C18 C13 . . 120.2(3) ?
    C17 C18 H18 . . 119.9 ?
    C13 C18 H18 . . 119.9 ?
    C24 C19 C20 . . 118.3(2) ?
    C24 C19 P2 . . 116.79(18) ?
    C20 C19 P2 . . 124.8(2) ?
    C21 C20 C19 . . 120.0(3) ?
    C21 C20 H20 . . 120.0 ?
    C19 C20 H20 . . 120.0 ?
    C22 C21 C20 . . 120.7(3) ?
    C22 C21 H21 . . 119.7 ?
    C20 C21 H21 . . 119.7 ?
    C23 C22 C21 . . 119.8(3) ?
    C23 C22 H22 . . 120.1 ?
    C21 C22 H22 . . 120.1 ?
    C22 C23 C24 . . 120.0(3) ?
    C22 C23 H23 . . 120.0 ?
    C24 C23 H23 . . 120.0 ?
    C19 C24 C23 . . 121.2(2) ?
    C19 C24 H24 . . 119.4 ?
    C23 C24 H24 . . 119.4 ?
    C26 C25 C30 . . 118.3(3) ?
    C26 C25 P2 . . 120.0(2) ?
    C30 C25 P2 . . 121.4(2) ?
    C25 C26 C27 . . 120.4(3) ?
    C25 C26 H26 . . 119.8 ?
    C27 C26 H26 . . 119.8 ?
    C28 C27 C26 . . 120.5(4) ?
    C28 C27 H27 . . 119.7 ?
    C26 C27 H27 . . 119.7 ?
    C27 C28 C29 . . 119.8(3) ?
    C27 C28 H28 . . 120.1 ?
    C29 C28 H28 . . 120.1 ?
    C28 C29 C30 . . 120.4(4) ?
    C28 C29 H29 . . 119.8 ?
    C30 C29 H29 . . 119.8 ?
    C29 C30 C25 . . 120.5(3) ?
    C29 C30 H30 . . 119.8 ?
    C25 C30 H30 . . 119.8 ?
    C32 C31 C36 . . 118.3(2) ?
    C32 C31 P2 . . 117.90(19) ?
    C36 C31 P2 . . 123.84(19) ?
    C31 C32 C33 . . 120.7(3) ?
    C31 C32 H32 . . 119.7 ?
    C33 C32 H32 . . 119.7 ?
    C34 C33 C32 . . 120.3(3) ?
    C34 C33 H33 . . 119.9 ?
    C32 C33 H33 . . 119.9 ?
    C35 C34 C33 . . 119.7(3) ?
    C35 C34 H34 . . 120.1 ?
    C33 C34 H34 . . 120.1 ?
    C34 C35 C36 . . 120.8(3) ?
    C34 C35 H35 . . 119.6 ?
    C36 C35 H35 . . 119.6 ?
    C35 C36 C31 . . 120.3(3) ?
    C35 C36 H36 . . 119.8 ?
    C31 C36 H36 . . 119.8 ?
    N3 C37 N1 . . 116.9(2) ?
    N3 C37 S1 . . 121.4(2) ?
    N1 C37 S1 . . 121.72(19) ?
    N2 C38 C39 . . 126.6(2) ?
    N2 C38 C40 . . 116.9(2) ?
    C39 C38 C40 . . 116.5(2) ?
    C38 C39 H39A . . 109.5 ?
    C38 C39 H39B . . 109.5 ?
    H39A C39 H39B . . 109.5 ?
    C38 C39 H39C . . 109.5 ?
    H39A C39 H39C . . 109.5 ?
    H39B C39 H39C . . 109.5 ?
    C38 C40 H40A . . 109.5 ?
    C38 C40 H40B . . 109.5 ?
    H40A C40 H40B . . 109.5 ?
    C38 C40 H40C . . 109.5 ?
    H40A C40 H40C . . 109.5 ?
    H40B C40 H40C . . 109.5 ?
    C37 N1 N2 . . 117.7(2) ?
    C37 N1 H1 . . 117(2) ?
    N2 N1 H1 . . 125(2) ?
    C38 N2 N1 . . 118.6(2) ?
    C37 N3 H3A . . 119(2) ?
    C37 N3 H3B . . 118(2) ?
    H3A N3 H3B . . 123(3) ?
    C13 P1 C1 . . 103.89(11) ?
    C13 P1 C7 . . 102.85(11) ?
    C1 P1 C7 . . 106.61(12) ?
    C13 P1 Cu1 . . 115.50(8) ?
    C1 P1 Cu1 . . 115.50(8) ?
    C7 P1 Cu1 . . 111.31(8) ?
    C19 P2 C25 . . 105.23(12) ?
    C19 P2 C31 . . 103.20(11) ?
    C25 P2 C31 . . 102.33(11) ?
    C19 P2 Cu1 . . 115.17(8) ?
    C25 P2 Cu1 . . 114.47(8) ?
    C31 P2 Cu1 . . 114.92(8) ?
    C37 S1 Cu1 . . 113.83(9) ?
    P2 Cu1 P1 . . 120.68(2) ?
    P2 Cu1 S1 . . 104.67(2) ?
    P1 Cu1 S1 . . 109.32(3) ?
    P2 Cu1 I1 . . 106.92(2) ?
    P1 Cu1 I1 . . 104.358(19) ?
    S1 Cu1 I1 . . 110.821(19) ?
loop_
    _geom_torsion_atom_site_label_1
    _geom_torsion_atom_site_label_2
    _geom_torsion_atom_site_label_3
    _geom_torsion_atom_site_label_4
    _geom_torsion_site_symmetry_1
    _geom_torsion_site_symmetry_2
    _geom_torsion_site_symmetry_3
    _geom_torsion_site_symmetry_4
    _geom_torsion
    _geom_torsion_publ_flag
    C6 C1 C2 C3 . . . . -1.0(4) ?
    P1 C1 C2 C3 . . . . -173.9(2) ?
    C1 C2 C3 C4 . . . . -0.9(5) ?
    C2 C3 C4 C5 . . . . 1.5(5) ?
    C3 C4 C5 C6 . . . . -0.1(5) ?
    C4 C5 C6 C1 . . . . -1.9(4) ?
    C2 C1 C6 C5 . . . . 2.4(4) ?
    P1 C1 C6 C5 . . . . 175.5(2) ?
    C12 C7 C8 C9 . . . . 1.3(5) ?
    P1 C7 C8 C9 . . . . -171.6(3) ?
    C7 C8 C9 C10 . . . . -0.6(5) ?
    C8 C9 C10 C11 . . . . -1.0(6) ?
    C9 C10 C11 C12 . . . . 1.8(6) ?
    C8 C7 C12 C11 . . . . -0.6(5) ?
    P1 C7 C12 C11 . . . . 172.8(3) ?
    C10 C11 C12 C7 . . . . -1.0(5) ?
    C18 C13 C14 C15 . . . . 2.4(4) ?
    P1 C13 C14 C15 . . . . -176.4(2) ?
    C13 C14 C15 C16 . . . . -0.4(4) ?
    C14 C15 C16 C17 . . . . -1.0(4) ?
    C15 C16 C17 C18 . . . . 0.5(5) ?
    C16 C17 C18 C13 . . . . 1.5(5) ?
    C14 C13 C18 C17 . . . . -2.9(4) ?
    P1 C13 C18 C17 . . . . 175.7(2) ?
    C24 C19 C20 C21 . . . . -0.4(5) ?
    P2 C19 C20 C21 . . . . -176.8(3) ?
    C19 C20 C21 C22 . . . . -0.1(6) ?
    C20 C21 C22 C23 . . . . 1.0(6) ?
    C21 C22 C23 C24 . . . . -1.6(5) ?
    C20 C19 C24 C23 . . . . -0.2(4) ?
    P2 C19 C24 C23 . . . . 176.6(2) ?
    C22 C23 C24 C19 . . . . 1.1(4) ?
    C30 C25 C26 C27 . . . . 1.0(4) ?
    P2 C25 C26 C27 . . . . 175.0(3) ?
    C25 C26 C27 C28 . . . . 0.0(6) ?
    C26 C27 C28 C29 . . . . -0.3(6) ?
    C27 C28 C29 C30 . . . . -0.6(6) ?
    C28 C29 C30 C25 . . . . 1.7(6) ?
    C26 C25 C30 C29 . . . . -1.9(5) ?
    P2 C25 C30 C29 . . . . -175.8(3) ?
    C36 C31 C32 C33 . . . . -1.5(5) ?
    P2 C31 C32 C33 . . . . 178.4(3) ?
    C31 C32 C33 C34 . . . . 1.4(6) ?
    C32 C33 C34 C35 . . . . -0.8(6) ?
    C33 C34 C35 C36 . . . . 0.3(5) ?
    C34 C35 C36 C31 . . . . -0.4(5) ?
    C32 C31 C36 C35 . . . . 1.0(4) ?
    P2 C31 C36 C35 . . . . -178.9(2) ?
    N3 C37 N1 N2 . . . . -3.0(4) ?
    S1 C37 N1 N2 . . . . 179.31(19) ?
    C39 C38 N2 N1 . . . . -0.5(5) ?
    C40 C38 N2 N1 . . . . 179.4(3) ?
    C37 N1 N2 C38 . . . . -176.9(3) ?
    C14 C13 P1 C1 . . . . 121.3(2) ?
    C18 C13 P1 C1 . . . . -57.3(2) ?
    C14 C13 P1 C7 . . . . -127.7(2) ?
    C18 C13 P1 C7 . . . . 53.7(2) ?
    C14 C13 P1 Cu1 . . . . -6.2(2) ?
    C18 C13 P1 Cu1 . . . . 175.13(19) ?
    C2 C1 P1 C13 . . . . -11.9(2) ?
    C6 C1 P1 C13 . . . . 175.3(2) ?
    C2 C1 P1 C7 . . . . -120.1(2) ?
    C6 C1 P1 C7 . . . . 67.1(2) ?
    C2 C1 P1 Cu1 . . . . 115.6(2) ?
    C6 C1 P1 Cu1 . . . . -57.2(2) ?
    C12 C7 P1 C13 . . . . 48.9(2) ?
    C8 C7 P1 C13 . . . . -138.1(2) ?
    C12 C7 P1 C1 . . . . 157.9(2) ?
    C8 C7 P1 C1 . . . . -29.1(3) ?
    C12 C7 P1 Cu1 . . . . -75.3(2) ?
    C8 C7 P1 Cu1 . . . . 97.6(2) ?
    C24 C19 P2 C25 . . . . 156.56(19) ?
    C20 C19 P2 C25 . . . . -26.9(3) ?
    C24 C19 P2 C31 . . . . -96.5(2) ?
    C20 C19 P2 C31 . . . . 80.0(3) ?
    C24 C19 P2 Cu1 . . . . 29.5(2) ?
    C20 C19 P2 Cu1 . . . . -154.0(2) ?
    C26 C25 P2 C19 . . . . 146.5(2) ?
    C30 C25 P2 C19 . . . . -39.7(2) ?
    C26 C25 P2 C31 . . . . 39.0(2) ?
    C30 C25 P2 C31 . . . . -147.3(2) ?
    C26 C25 P2 Cu1 . . . . -86.0(2) ?
    C30 C25 P2 Cu1 . . . . 87.8(2) ?
    C32 C31 P2 C19 . . . . 153.3(2) ?
    C36 C31 P2 C19 . . . . -26.8(2) ?
    C32 C31 P2 C25 . . . . -97.5(2) ?
    C36 C31 P2 C25 . . . . 82.4(2) ?
    C32 C31 P2 Cu1 . . . . 27.1(2) ?
    C36 C31 P2 Cu1 . . . . -153.0(2) ?
    N3 C37 S1 Cu1 . . . . 156.4(2) ?
    N1 C37 S1 Cu1 . . . . -26.1(3) ?
    C19 P2 Cu1 P1 . . . . 35.40(10) ?
    C25 P2 Cu1 P1 . . . . -86.79(10) ?
    C31 P2 Cu1 P1 . . . . 155.17(8) ?
    C19 P2 Cu1 S1 . . . . 158.97(9) ?
    C25 P2 Cu1 S1 . . . . 36.78(10) ?
    C31 P2 Cu1 S1 . . . . -81.26(9) ?
    C19 P2 Cu1 I1 . . . . -83.40(9) ?
    C25 P2 Cu1 I1 . . . . 154.41(9) ?
    C31 P2 Cu1 I1 . . . . 36.36(9) ?
    C13 P1 Cu1 P2 . . . . 63.00(9) ?
    C1 P1 Cu1 P2 . . . . -58.48(10) ?
    C7 P1 Cu1 P2 . . . . 179.78(10) ?
    C13 P1 Cu1 S1 . . . . -58.33(9) ?
    C1 P1 Cu1 S1 . . . . -179.81(9) ?
    C7 P1 Cu1 S1 . . . . 58.45(10) ?
    C13 P1 Cu1 I1 . . . . -176.92(9) ?
    C1 P1 Cu1 I1 . . . . 61.60(9) ?
    C7 P1 Cu1 I1 . . . . -60.14(10) ?
    C37 S1 Cu1 P2 . . . . 161.89(10) ?
    C37 S1 Cu1 P1 . . . . -67.52(11) ?
    C37 S1 Cu1 I1 . . . . 46.97(11) ?
loop_
    _geom_hbond_atom_site_label_D
    _geom_hbond_atom_site_label_H
    _geom_hbond_atom_site_label_A
    _geom_hbond_site_symmetry_A
    _geom_hbond_distance_DH
    _geom_hbond_distance_HA
    _geom_hbond_distance_DA
    _geom_hbond_angle_DHA
    N3 H3A S1 2_766 0.85(3) 2.62(3) 3.447(3) 166(3)
    N1 H1 I1 . 0.80(3) 2.93(3) 3.723(2) 173(3)
_iucr_refine_instructions_details
;
TITL pp051 in P-1
CELL  0.71073  10.8832  12.5712  16.0206   98.867  100.517  114.056
ZERR     2.00   0.0006   0.0007   0.0008    0.001    0.001    0.001
LATT   1
SFAC  C    H    N    P    S    CU   I
UNIT  80   78   6    4    2    2    2
MERG   2
EQIV $1 -x+2, -y+1, -z+1
HTAB N3 S1_$1
HTAB N1 I1
FMAP   2
PLAN   20
SIZE     0.04   0.21   0.26
ACTA
BOND   $H
CONF
L.S.   4
TEMP    20.00
WGHT    0.037300    0.636700
FVAR       0.11008
C1    1    0.976423    0.310885    0.053746    11.00000    0.04531    0.03227 =
         0.04160    0.01574    0.01580    0.01734
C2    1    0.856372    0.279672   -0.012263    11.00000    0.05416    0.04954 =
         0.04745    0.01000    0.00995    0.02787
AFIX  43
H2    2    0.787432    0.299830    0.000595    11.00000   -1.20000
AFIX   0
C3    1    0.837734    0.218875   -0.097092    11.00000    0.07731    0.06545 =
         0.04280    0.01038    0.00253    0.03559
AFIX  43
H3    2    0.756003    0.197727   -0.140181    11.00000   -1.20000
AFIX   0
C4    1    0.938194    0.189855   -0.117846    11.00000    0.09897    0.05813 =
         0.03988    0.01332    0.02385    0.04125
AFIX  43
H4    2    0.926111    0.150784   -0.175122    11.00000   -1.20000
AFIX   0
C5    1    1.056703    0.218550   -0.053951    11.00000    0.08076    0.05055 =
         0.05399    0.02174    0.03683    0.03973
AFIX  43
H5    2    1.125221    0.198667   -0.067983    11.00000   -1.20000
AFIX   0
C6    1    1.075875    0.277037    0.031638    11.00000    0.05295    0.04261 =
         0.04526    0.01838    0.02024    0.02585
AFIX  43
H6    2    1.155867    0.293870    0.074747    11.00000   -1.20000
AFIX   0
C7    1    1.152307    0.524678    0.200071    11.00000    0.03812    0.03185 =
         0.04747    0.01675    0.00782    0.01192
C8    1    1.263577    0.550290    0.163452    11.00000    0.04795    0.04078 =
         0.09542    0.02164    0.02869    0.01693
AFIX  43
H8    2    1.257097    0.494751    0.115138    11.00000   -1.20000
AFIX   0
C9    1    1.384298    0.657584    0.197933    11.00000    0.04282    0.05199 =
         0.13624    0.03526    0.02732    0.01285
AFIX  43
H9    2    1.458584    0.673262    0.172966    11.00000   -1.20000
AFIX   0
C10   1    1.395306    0.740608    0.268264    11.00000    0.05493    0.04452 =
         0.09321    0.02331   -0.01226   -0.00130
AFIX  43
H10   2    1.477291    0.812100    0.291764    11.00000   -1.20000
AFIX   0
C11   1    1.285607    0.718307    0.303935    11.00000    0.09488    0.04602 =
         0.05303    0.00345    0.00156    0.00449
AFIX  43
H11   2    1.291936    0.775753    0.350875    11.00000   -1.20000
AFIX   0
C12   1    1.164658    0.610513    0.270670    11.00000    0.06836    0.04077 =
         0.05181    0.00695    0.01622    0.00640
AFIX  43
H12   2    1.090976    0.595738    0.296111    11.00000   -1.20000
AFIX   0
C13   1    0.854988    0.418125    0.163904    11.00000    0.03785    0.03064 =
         0.04170    0.00588    0.01118    0.01528
C14   1    0.759392    0.368743    0.210551    11.00000    0.04138    0.04054 =
         0.04679    0.00672    0.01365    0.01744
AFIX  43
H14   2    0.773208    0.320037    0.245692    11.00000   -1.20000
AFIX   0
C15   1    0.643851    0.390665    0.205726    11.00000    0.04180    0.05290 =
         0.06167    0.00195    0.02035    0.02171
AFIX  43
H15   2    0.580407    0.356509    0.237083    11.00000   -1.20000
AFIX   0
C16   1    0.623586    0.462807    0.154600    11.00000    0.04500    0.05633 =
         0.07332   -0.00547    0.00849    0.03011
AFIX  43
H16   2    0.545277    0.476651    0.150471    11.00000   -1.20000
AFIX   0
C17   1    0.718408    0.515095    0.109183    11.00000    0.06170    0.05189 =
         0.07080    0.01344    0.01106    0.03604
AFIX  43
H17   2    0.704097    0.564527    0.074904    11.00000   -1.20000
AFIX   0
C18   1    0.834233    0.494719    0.114158    11.00000    0.05245    0.04179 =
         0.06003    0.01668    0.02071    0.02548
AFIX  43
H18   2    0.898934    0.531930    0.084390    11.00000   -1.20000
AFIX   0
C19   1    0.753611   -0.010111    0.130756    11.00000    0.03710    0.03205 =
         0.03083    0.00601    0.00497    0.01027
C20   1    0.617464   -0.101413    0.101127    11.00000    0.04332    0.06851 =
         0.04162   -0.00014    0.01073    0.00138
AFIX  43
H20   2    0.562896   -0.120297    0.140096    11.00000   -1.20000
AFIX   0
C21   1    0.562859   -0.164405    0.013529    11.00000    0.04417    0.08474 =
         0.05004   -0.01404    0.00065   -0.00241
AFIX  43
H21   2    0.471619   -0.225548   -0.005965    11.00000   -1.20000
AFIX   0
C22   1    0.641803   -0.137572   -0.044591    11.00000    0.06389    0.07115 =
         0.03326   -0.00252    0.00027    0.01867
AFIX  43
H22   2    0.603852   -0.179421   -0.103475    11.00000   -1.20000
AFIX   0
C23   1    0.776223   -0.049322   -0.015904    11.00000    0.06537    0.04765 =
         0.03671    0.00885    0.01574    0.02176
AFIX  43
H23   2    0.830891   -0.032190   -0.054962    11.00000   -1.20000
AFIX   0
C24   1    0.831378    0.014746    0.071195    11.00000    0.04424    0.03169 =
         0.03872    0.00661    0.01049    0.01204
AFIX  43
H24   2    0.922698    0.075770    0.089922    11.00000   -1.20000
AFIX   0
C25   1    0.702682    0.071046    0.294463    11.00000    0.03653    0.02752 =
         0.04866    0.01053    0.01759    0.01115
C26   1    0.715766    0.068662    0.381376    11.00000    0.06101    0.06089 =
         0.04563    0.00983    0.02304    0.02546
AFIX  43
H26   2    0.792257    0.062757    0.413143    11.00000   -1.20000
AFIX   0
C27   1    0.615680    0.075008    0.421642    11.00000    0.09791    0.07981 =
         0.07565    0.01413    0.05701    0.03513
AFIX  43
H27   2    0.625566    0.073390    0.480267    11.00000   -1.20000
AFIX   0
C28   1    0.503230    0.083573    0.376179    11.00000    0.09434    0.07369 =
         0.14653    0.02723    0.08578    0.04773
AFIX  43
H28   2    0.436261    0.087469    0.403543    11.00000   -1.20000
AFIX   0
C29   1    0.488835    0.086445    0.290226    11.00000    0.06744    0.08177 =
         0.15397    0.05561    0.05962    0.05478
AFIX  43
H29   2    0.411397    0.091513    0.258945    11.00000   -1.20000
AFIX   0
C30   1    0.588700    0.081865    0.249407    11.00000    0.05192    0.06113 =
         0.07844    0.03078    0.02454    0.03120
AFIX  43
H30   2    0.579301    0.086076    0.191294    11.00000   -1.20000
AFIX   0
C31   1    0.897369   -0.026648    0.293348    11.00000    0.03801    0.03018 =
         0.03392    0.00940    0.01175    0.01428
C32   1    1.012152    0.023610    0.364671    11.00000    0.05605    0.03799 =
         0.05649    0.01186   -0.00862    0.01279
AFIX  43
H32   2    1.060352    0.106940    0.385762    11.00000   -1.20000
AFIX   0
C33   1    1.057154   -0.048536    0.405712    11.00000    0.06751    0.06165 =
         0.07399    0.02920   -0.01426    0.02133
AFIX  43
H33   2    1.133919   -0.013445    0.454862    11.00000   -1.20000
AFIX   0
C34   1    0.989386   -0.170557    0.374328    11.00000    0.07209    0.06355 =
         0.07637    0.03793    0.02300    0.04133
AFIX  43
H34   2    1.020393   -0.218756    0.401501    11.00000   -1.20000
AFIX   0
C35   1    0.876894   -0.221287    0.303534    11.00000    0.07873    0.03485 =
         0.06741    0.01456    0.02357    0.02462
AFIX  43
H35   2    0.830497   -0.304652    0.282318    11.00000   -1.20000
AFIX   0
C36   1    0.829947   -0.150805    0.262272    11.00000    0.05296    0.03687 =
         0.04392    0.00504    0.00898    0.01442
AFIX  43
H36   2    0.752698   -0.186956    0.213400    11.00000   -1.20000
AFIX   0
C37   1    1.197663    0.495580    0.451691    11.00000    0.03362    0.04222 =
         0.03660   -0.00224    0.00743    0.01537
C38   1    1.539938    0.630711    0.437277    11.00000    0.03460    0.04809 =
         0.03780    0.00299    0.00672    0.01275
C39   1    1.551883    0.544593    0.368479    11.00000    0.04857    0.06188 =
         0.06511   -0.00373    0.02509    0.01651
AFIX 137
H39A  2    1.530303    0.469947    0.384738    11.00000   -1.50000
H39B  2    1.645532    0.577698    0.362651    11.00000   -1.50000
H39C  2    1.487541    0.530432    0.313548    11.00000   -1.50000
AFIX   0
C40   1    1.667209    0.747350    0.479060    11.00000    0.03889    0.05945 =
         0.07047   -0.00948    0.01325    0.00327
AFIX 137
H40A  2    1.687697    0.793068    0.436315    11.00000   -1.50000
H40B  2    1.744865    0.732073    0.501303    11.00000   -1.50000
H40C  2    1.651071    0.792062    0.526485    11.00000   -1.50000
AFIX   0
N1    3    1.311514    0.508070    0.425849    11.00000    0.03218    0.03908 =
         0.03921   -0.00731    0.00816    0.01088
N2    3    1.432537    0.615105    0.463824    11.00000    0.03379    0.04592 =
         0.04292   -0.00670    0.00724    0.00894
N3    3    1.211667    0.584617    0.514627    11.00000    0.03708    0.05616 =
         0.07021   -0.02463    0.01763    0.00934
P1    4    0.998341    0.377843    0.168464    11.00000    0.03330    0.02907 =
         0.03806    0.01027    0.01296    0.01343
P2    4    0.841938    0.075079    0.244719    11.00000    0.03055    0.02835 =
         0.02813    0.00572    0.00610    0.00898
S1    5    1.043190    0.368912    0.408757    11.00000    0.03299    0.04484 =
         0.04153   -0.00638    0.01274    0.01013
CU1   6    1.016284    0.263604    0.264156    11.00000    0.03092    0.02914 =
         0.03466    0.00656    0.00811    0.01103
I1    7    1.243129    0.239385    0.254284    11.00000    0.03963    0.05671 =
         0.04491    0.00238    0.01026    0.02808
H1    2    1.303643    0.454358    0.387846    11.00000   -1.20000
H3A   2    1.139642    0.582730    0.528528    11.00000   -1.20000
H3B   2    1.289986    0.642900    0.534772    11.00000   -1.20000
HKLF 4
REM  pp051 in P-1
REM R1 =  0.0356 for   7690 Fo > 4sig(Fo)  and  0.0456 for all   9206 data
REM    444 parameters refined using      0 restraints
END
WGHT      0.0373      0.6386
REM Highest difference peak  0.660,  deepest hole -0.268,  1-sigma level  0.067
Q1    1   1.3156  0.2699  0.2975  11.00000  0.05    0.66
Q2    1   1.1994  0.2536  0.2920  11.00000  0.05    0.65
Q3    1   1.2804  0.2283  0.2118  11.00000  0.05    0.58
Q4    1   1.1809  0.1689  0.2478  11.00000  0.05    0.57
Q5    1   1.1591  0.2335  0.2403  11.00000  0.05    0.52
Q6    1   1.0741  0.4541  0.1848  11.00000  0.05    0.37
Q7    1   0.7789  0.0800  0.2768  11.00000  0.05    0.36
Q8    1   1.0637  0.2533  0.2210  11.00000  0.05    0.36
Q9    1   0.9637  0.2379  0.3018  11.00000  0.05    0.34
Q10   1   1.1338  0.4262  0.4416  11.00000  0.05    0.33
Q11   1   1.0838  0.3342  0.2622  11.00000  0.05    0.33
Q12   1   1.0199  0.2904  0.0398  11.00000  0.05    0.33
Q13   1   1.2954  0.3334  0.2617  11.00000  0.05    0.32
Q14   1   0.8226  0.4040  0.1983  11.00000  0.05    0.31
Q15   1   0.9395  0.2342  0.2247  11.00000  0.05    0.31
Q16   1   0.9176  0.3948  0.1580  11.00000  0.05    0.31
Q17   1   0.8808  0.0043  0.2685  11.00000  0.05    0.31
Q18   1   0.9025  0.1357  0.2419  11.00000  0.05    0.31
Q19   1   1.0810  0.2830  0.3147  11.00000  0.05    0.31
Q20   1   0.7069  0.3763  0.1916  11.00000  0.05    0.31
;
data_global
_journal_date_recd_electronic     2012-06-14
_journal_date_accepted     2012-10-24
_journal_name_full     'Acta Crystallographica, Section E'
_journal_year     2012
_journal_volume     68
_journal_issue     11
_journal_page_first     m1417
_journal_page_last     m1418
_journal_paper_category     QM
_journal_paper_doi     10.1107/S1600536812044066
_journal_coeditor_code     ZB2025
_publ_contact_author_name     'Yupa Wattanakanjana'
_publ_contact_author_address
;
Department of Chemistry, Faculty of Science, Prince of Songkla University,
Hat Yai 90112, Thailand
;
_publ_contact_author_email     'yupa.t@psu.ac.th'
_publ_contact_author_fax     '+66 (0) 74 558841'
_publ_contact_author_phone     '+66 (0) 74 212918'
_publ_section_title
;\
Iodido[1-(propan-2-ylidene)thiosemicarbazide-\k<i>S</i>]bis(triphenylphosphane-\
\k<i>P</i>)copper(I)
;
loop_
    _publ_author_name
    _publ_author_footnote
    _publ_author_address
    'Wattanakanjana, Yupa' .
;
Department of Chemistry, Faculty of Science, Prince of Songkla University,
Hat Yai 90112, Thailand
;
    'Pakawatchai, Chaveng' .
;
Department of Chemistry and Center of Excellence for Innovation in Chemistry,
Faculty of Science, Prince of Songkla University, Hat Yai, Songkhla 90112,
Thailand
;
    'Saithong, Saowanit' .
;
Department of Chemistry and Center of Excellence for Innovation in Chemistry,
Faculty of Science, Prince of Songkla University, Hat Yai, Songkhla 90112,
Thailand
;
    'Piboonphon, Prapaporn' .
;
Department of Chemistry, Faculty of Science, Prince of Songkla University,
Hat Yai 90112, Thailand
;
    'Nimthong, Ruthairat' .
;
Department of Chemistry and Center of Excellence for Innovation in Chemistry,
Faculty of Science, Prince of Songkla University, Hat Yai, Songkhla 90112,
Thailand
;
