# Supplementary material for: Iodido[1-(propan-2-yl­idene)thio­semi­carbazide-κS]bis­(triphenyl­phosphane-κP)copper(I)
Source: Acta Crystallogr Sect E Struct Rep Online. 2012 Oct 31;68(Pt 11):m1417–8. doi: 10.1107/S1600536812044066 (PMC3515154; doi:10.1107/S1600536812044066)
Supplement: Supplementary file 2 [file e-68-m1417-Isup2.hkl]

#
# h,k,l, Fc-squared, Fo-squared, sigma(Fo-squared) and status flag
#
data_I
_shelx_title ' pp051 in P-1'
_shelx_refln_list_code          4
_shelx_F_calc_maximum      277.60
_exptl_crystal_F_000       856.00
_reflns_d_resolution_high  0.7551
 
loop_
 _symmetry_equiv_pos_as_xyz
 'x, y, z'
 '-x, -y, -z'
 
_cell_length_a    10.8832
_cell_length_b    12.5712
_cell_length_c    16.0206
_cell_angle_alpha  98.867
_cell_angle_beta  100.517
_cell_angle_gamma 114.056
 
_shelx_F_squared_multiplier     1.000
 
loop_
 _refln_index_h
 _refln_index_k
 _refln_index_l
 _refln_F_squared_calc
 _refln_F_squared_meas
 _refln_F_squared_sigma
 _refln_observed_status
   1   0   0    14908.75    16666.65    302.34 o
   2   0   0      693.98      706.35     15.43 o
   3   0   0     1304.75     1327.26     27.27 o
   4   0   0    12511.61    13057.04    239.62 o
   5   0   0     6999.35     7236.02    136.13 o
   6   0   0       34.15       40.17      4.74 o
   7   0   0     1188.44     1110.60     27.29 o
   8   0   0     2593.47     2464.92    113.41 o
   9   0   0       85.54       79.92     12.03 o
  10   0   0      520.05      488.52     25.03 o
  11   0   0        5.39        8.56      8.83 o
  12   0   0      322.34      346.10     29.95 o
 -13   1   0      332.52      379.61     44.56 o
 -12   1   0      119.40      138.15     15.86 o
 -11   1   0       75.07       53.73     11.71 o
 -10   1   0      591.52      608.86     27.05 o
  -9   1   0     1107.76     1092.05     35.86 o
  -8   1   0       41.01       41.13      8.70 o
  -7   1   0      545.43      567.72     20.95 o
  -6   1   0      799.61      740.31     18.82 o
  -5   1   0     7691.00     7702.70    143.95 o
  -4   1   0      284.02      293.94     10.53 o
  -3   1   0     5535.61     5823.16    125.78 o
  -2   1   0      594.76      619.48     16.66 o
  -1   1   0     1911.72     1981.78     37.13 o
   0   1   0      277.68      269.81      5.97 o
   1   1   0     4460.23     5171.17     95.00 o
   2   1   0      515.50      573.48     19.19 o
   3   1   0      209.32      204.24      8.10 o
   4   1   0     2674.70     2663.18     53.00 o
   5   1   0    10601.23    10841.31    201.55 o
   6   1   0     1994.17     1990.38     43.12 o
   7   1   0       27.17       30.69      9.01 o
   8   1   0      130.18      131.75     12.79 o
   9   1   0     2143.15     2065.01     60.17 o
  10   1   0      534.95      536.89     26.33 o
  11   1   0        4.98       12.04      9.94 o
  12   1   0        7.01       -3.47     23.52 o
 -13   2   0       21.53       30.98     12.85 o
 -12   2   0      216.18      232.17     19.97 o
 -11   2   0       35.54       28.98     12.04 o
 -10   2   0      490.13      462.67     23.75 o
  -9   2   0      744.24      738.93     27.76 o
  -8   2   0     5776.24     5689.16    130.69 o
  -7   2   0      791.71      735.82     24.75 o
  -6   2   0     2191.22     2307.85     56.85 o
  -5   2   0     3187.97     3492.15     80.18 o
  -4   2   0    21311.76    22265.49    468.51 o
  -3   2   0     9765.74    10400.11    220.43 o
  -2   2   0     2295.03     2529.47     48.26 o
  -1   2   0      310.67      342.00      9.89 o
   0   2   0     3466.93     3711.73     69.21 o
   1   2   0    16768.97    18729.34    339.99 o
   2   2   0      154.02      119.10      7.74 o
   3   2   0     1706.29     1848.76     37.95 o
   4   2   0     2766.21     2624.42     53.22 o
   5   2   0      649.24      629.10     17.88 o
   6   2   0      613.03      572.89     17.60 o
   7   2   0      803.75      785.18     22.62 o
   8   2   0      494.40      495.71     22.84 o
   9   2   0      526.50      514.58     41.54 o
  10   2   0       42.38       43.41     14.86 o
  11   2   0       27.79       29.48     16.50 o
 -13   3   0      425.22      428.98     26.99 o
 -12   3   0        6.78       12.32     15.94 o
 -11   3   0      544.50      530.75     26.47 o
 -10   3   0      304.52      303.67     19.46 o
  -9   3   0     1564.08     1597.65     46.49 o
  -8   3   0       18.18       11.27      6.78 o
  -7   3   0     1848.95     1738.82     46.20 o
  -6   3   0      133.13      156.09     22.20 o
  -5   3   0      688.44      562.86     18.55 o
  -4   3   0      916.54     1007.14     24.54 o
  -3   3   0    11286.94    12686.39    231.78 o
  -2   3   0      969.61     1002.90     21.31 o
  -1   3   0    10590.92    11476.02    209.61 o
   0   3   0      294.73      315.58     10.26 o
   1   3   0    37665.40    40650.21    734.76 o
   2   3   0     7142.55     7967.36    148.02 o
   3   3   0      377.68      383.85     11.84 o
   4   3   0      201.94      267.13     10.87 o
   5   3   0     2543.78     2475.96     56.82 o
   6   3   0      524.99      497.78     21.75 o
   7   3   0       31.32       26.65      6.36 o
   8   3   0      277.97      266.01     17.73 o
   9   3   0      732.76      755.82     29.99 o
  10   3   0      217.93      236.90     24.42 o
  11   3   0       87.60      103.33     18.96 o
 -13   4   0       64.01       70.16     14.23 o
 -12   4   0      836.80      819.01     33.45 o
 -11   4   0       38.31       35.90     10.29 o
 -10   4   0      175.62      176.85     15.68 o
  -9   4   0      360.32      324.55     19.01 o
  -8   4   0     1173.21     1115.07     35.36 o
  -7   4   0      127.08       94.31      9.36 o
  -6   4   0      642.40      633.58     21.24 o
  -5   4   0        4.78       33.03      3.53 o
  -4   4   0     8348.43     8409.54    156.26 o
  -3   4   0      219.36      241.72      8.25 o
  -2   4   0     7603.80     8202.89    179.74 o
  -1   4   0      440.41      526.02     13.70 o
   0   4   0    10395.08    11107.44    203.92 o
   1   4   0     7572.55     8338.50    138.24 o
   2   4   0     7593.87     8957.36    166.90 o
   3   4   0        0.39        9.16      3.35 o
   4   4   0     1763.92     1766.15     39.19 o
   5   4   0        7.36        9.21      4.60 o
   6   4   0      906.80      863.19     25.61 o
   7   4   0        0.39       -5.21      5.24 o
   8   4   0      872.81      835.52     50.29 o
   9   4   0      120.21      129.12     18.37 o
  10   4   0       28.15       74.45     16.04 o
 -13   5   0      598.88      665.04     33.13 o
 -12   5   0      102.57       89.40     14.07 o
 -11   5   0      106.28       95.69     13.55 o
 -10   5   0      233.01      230.45     17.76 o
  -9   5   0     4066.83     3942.37     96.03 o
  -8   5   0      236.29      252.95     15.81 o
  -7   5   0     4368.71     4473.10    103.99 o
  -6   5   0       65.63       86.20      6.43 o
  -5   5   0    11574.78    12710.88    318.10 o
  -4   5   0     2246.82     2402.64     73.01 o
  -3   5   0     5299.50     5382.46    101.99 o
  -2   5   0        3.18        2.05      2.14 o
  -1   5   0     5234.69     5720.09    107.75 o
   0   5   0       83.48      109.53      8.22 o
   1   5   0       10.89       11.29      2.88 o
   2   5   0       13.91        8.28      3.67 o
   3   5   0     1546.56     1491.43     34.21 o
   4   5   0      134.89      114.28      8.65 o
   5   5   0     1457.81     1478.03     35.97 o
   6   5   0     1072.56     1007.56     28.35 o
   7   5   0      181.76      168.07     12.52 o
   8   5   0      363.58      324.61     25.96 o
   9   5   0       16.66       55.87     20.22 o
  10   5   0      421.36      477.07     35.30 o
 -14   6   0        0.53       -1.44     11.95 o
 -13   6   0      156.81      161.35     21.29 o
 -12   6   0     1361.46     1362.40     45.98 o
 -11   6   0       37.84       51.36     11.07 o
 -10   6   0      881.72      873.85     32.18 o
  -9   6   0       12.89       16.79     10.20 o
  -8   6   0     4635.87     4350.60    126.25 o
  -7   6   0     1109.38     1179.10     50.10 o
  -6   6   0      674.30      669.04     30.55 o
  -5   6   0       12.50       24.71      5.11 o
  -4   6   0     2821.24     2702.73     85.91 o
  -3   6   0     1046.18     1031.53     23.89 o
  -2   6   0     1758.16     1858.62     38.76 o
  -1   6   0        2.32        0.68      2.32 o
   0   6   0    10005.95    10044.01    187.09 o
   1   6   0      807.71      761.58     17.67 o
   2   6   0       76.80       98.56      7.70 o
   3   6   0       70.90       74.35      7.45 o
   4   6   0     1605.11     1410.25     65.05 o
   5   6   0     1140.65     1011.75     35.97 o
   6   6   0        0.71       -0.21      7.59 o
   7   6   0        0.64       11.80      9.67 o
   8   6   0      256.29      263.85     24.75 o
   9   6   0       81.76       99.56     17.79 o
 -14   7   0       30.05       46.81     12.47 o
 -13   7   0      782.13      820.60     35.06 o
 -12   7   0        0.48       -0.38      8.76 o
 -11   7   0      550.55      556.56     26.99 o
 -10   7   0        1.51       -0.89      8.18 o
  -9   7   0     1093.19     1213.39     53.81 o
  -8   7   0       56.19       53.23      9.58 o
  -7   7   0      539.25      538.40     34.76 o
  -6   7   0      369.54      368.94     13.35 o
  -5   7   0     3160.12     3157.32    118.75 o
  -4   7   0     2272.20     2375.85     49.90 o
  -3   7   0     2219.84     2151.72     45.21 o
  -2   7   0      327.33      335.10     10.65 o
  -1   7   0      930.83      879.38     21.65 o
   0   7   0     2884.59     2939.89     53.71 o
   1   7   0     1403.44     1413.58     45.38 o
   2   7   0      715.43      733.89     21.14 o
   3   7   0       36.08       49.70      7.13 o
   4   7   0      190.23      177.03     11.56 o
   5   7   0      693.58      725.91     27.63 o
   6   7   0      370.22      352.72     21.06 o
   7   7   0        0.19        6.97      9.34 o
   8   7   0       53.28       57.20     15.14 o
 -14   8   0       38.29       48.42     21.14 o
 -13   8   0      158.90      162.74     17.58 o
 -12   8   0     1052.23     1072.46     39.87 o
 -11   8   0      213.48      176.82     18.04 o
 -10   8   0      396.56      384.07     22.09 o
  -9   8   0      522.45      494.70     23.17 o
  -8   8   0     4373.82     4166.57    100.44 o
  -7   8   0      824.06      830.38     33.89 o
  -6   8   0       44.62       47.68      5.90 o
  -5   8   0      333.36      313.41     12.74 o
  -4   8   0     6013.17     5980.93    131.26 o
  -3   8   0     4224.39     4274.88    107.71 o
  -2   8   0        7.97        7.07      5.34 o
  -1   8   0      585.41      559.83     16.27 o
   0   8   0     5428.22     5497.94    130.36 o
   1   8   0     1367.10     1376.39     37.99 o
   2   8   0        7.15        7.60      5.73 o
   3   8   0      189.65      238.88     13.38 o
   4   8   0     1168.87     1189.36     37.89 o
   5   8   0      920.82      845.00     31.50 o
   6   8   0        0.06        4.53     11.37 o
   7   8   0       29.98       16.50     18.16 o
 -14   9   0        2.76       -1.36     11.50 o
 -13   9   0      267.85      267.93     21.95 o
 -12   9   0        7.57       10.24      9.15 o
 -11   9   0      674.90      733.62     41.04 o
 -10   9   0        2.81       -5.54      7.72 o
  -9   9   0     1213.44     1204.97     38.94 o
  -8   9   0      787.50      764.20     31.11 o
  -7   9   0     1344.47     1254.00     32.23 o
  -6   9   0     1154.78     1146.41     29.55 o
  -5   9   0      705.37      731.89     47.86 o
  -4   9   0        9.36       13.70      7.27 o
  -3   9   0     2017.19     1909.13     96.78 o
  -2   9   0      306.64      281.78     16.97 o
  -1   9   0      368.23      368.86     35.21 o
   0   9   0     1096.87     1068.23     31.80 o
   1   9   0     4648.98     4605.64    112.24 o
   2   9   0     2086.82     2102.63     58.16 o
   3   9   0       99.22       74.11     15.72 o
   4   9   0      101.09      132.06     18.90 o
   5   9   0      713.42      736.69     39.08 o
   6   9   0      639.27      671.04     39.08 o
   7   9   0      328.79      353.20     43.74 o
 -13  10   0        9.77        8.02     13.86 o
 -12  10   0      751.37      735.25     68.91 o
 -11  10   0      509.98      505.41     35.13 o
 -10  10   0      243.45      242.93     24.49 o
  -9  10   0       52.82       29.82     15.68 o
  -8  10   0     1618.95     1544.83     59.23 o
  -7  10   0     1296.12     1239.01     49.91 o
  -6  10   0      116.93      118.48     12.51 o
  -5  10   0      579.61      590.50     28.87 o
  -4  10   0     3103.48     2944.83     78.29 o
  -3  10   0     1773.43     1724.76     55.25 o
  -2  10   0       44.01       22.98     13.84 o
  -1  10   0      666.99      662.42     36.31 o
   0  10   0      642.59      642.49     26.92 o
   1  10   0     1193.30     1155.01     38.70 o
   2  10   0        2.11        7.74     14.03 o
   3  10   0        6.22        0.42     11.95 o
   4  10   0       45.15       40.70     15.39 o
   5  10   0        3.84       24.00     13.86 o
   6  10   0      190.46      179.81     24.32 o
 -13  11   0      285.76      252.65     76.33 o
 -12  11   0       22.54       16.05     13.63 o
 -11  11   0      461.20      391.91     32.61 o
 -10  11   0        1.12        5.94     10.45 o
  -9  11   0      905.56      821.40     41.42 o
  -8  11   0       52.68       38.73     27.23 o
  -7  11   0      807.64      765.78     29.52 o
  -6  11   0      187.78      201.79     17.80 o
  -5  11   0       79.59      126.57     13.82 o
  -4  11   0      121.45      117.16     15.36 o
  -3  11   0     1875.29     1880.43     67.04 o
  -2  11   0     2045.68     2002.97     74.53 o
  -1  11   0       16.33       19.28      9.77 o
   0  11   0      239.16      271.34     16.24 o
   1  11   0      386.11      388.27     31.49 o
   2  11   0      728.54      809.06     44.03 o
   3  11   0       44.49       32.70     15.46 o
   4  11   0       32.85       53.34     16.80 o
   5  11   0      194.50      290.71     30.01 o
 -13  12   0       25.09       31.51     26.82 o
 -12  12   0      767.33      756.66    118.83 o
 -11  12   0       88.38       88.15     18.21 o
 -10  12   0       22.93       49.37     16.50 o
  -9  12   0       28.35       32.82     36.31 o
  -8  12   0     1100.43     1095.97     49.89 o
  -7  12   0     1189.75     1189.32     41.02 o
  -6  12   0        1.44       -0.48      8.25 o
  -5  12   0       18.77       14.49      9.14 o
  -4  12   0      400.51      364.64     22.83 o
  -3  12   0      191.30      202.22     17.81 o
  -2  12   0      353.36      339.70     22.32 o
  -1  12   0       70.14       62.95     10.19 o
   0  12   0      178.09      214.99     26.08 o
   1  12   0        1.02       10.09     15.26 o
   2  12   0      373.40      408.92     41.26 o
   3  12   0      347.76      357.01     44.98 o
   4  12   0       32.01       37.96     23.93 o
 -12  13   0      231.26      225.58     35.48 o
 -11  13   0       80.14       75.60     18.56 o
 -10  13   0      118.00      108.39     23.52 o
  -9  13   0      148.31      156.25     47.04 o
  -8  13   0      179.11      186.44     30.95 o
  -7  13   0      253.99      246.71     20.39 o
  -6  13   0      128.21      131.97     15.68 o
  -5  13   0      293.39      262.37     20.99 o
  -4  13   0       75.69       98.55     14.41 o
  -3  13   0      948.94      971.90     37.67 o
  -2  13   0      346.81      321.80     32.87 o
  -1  13   0       14.89       42.61     16.02 o
   0  13   0      169.28      125.38     23.93 o
   1  13   0       97.32      107.47     22.20 o
   2  13   0       73.23       88.15     30.53 o
 -12  14   0      447.51      476.98     57.77 o
 -11  14   0      299.64      352.33     54.88 o
 -10  14   0        0.40        9.97     13.86 o
  -9  14   0       85.29       92.78     33.01 o
  -8  14   0      848.73      844.49     45.41 o
  -7  14   0      125.45      132.93     16.58 o
  -6  14   0       48.16       38.64     13.78 o
  -5  14   0        8.15        6.07      9.83 o
  -4  14   0      319.75      335.10     24.27 o
  -3  14   0      341.16      347.73     36.11 o
  -2  14   0       21.34       50.65     18.56 o
  -1  14   0       64.74       79.61     21.74 o
   0  14   0        1.58       45.80     23.52 o
   1  14   0       33.34       24.73     19.15 o
 -10  15   0       13.76       21.55     15.72 o
  -9  15   0      214.29      236.40     33.42 o
  -8  15   0      114.28      143.13     22.91 o
  -7  15   0       94.56       82.16     15.05 o
  -6  15   0      270.16      239.56     21.71 o
  -5  15   0       30.35       52.77     14.45 o
  -4  15   0        2.86       -8.81     21.04 o
  -3  15   0       95.48       89.04     22.67 o
  -2  15   0       20.67       55.49     21.50 o
  -1  15   0       24.58       33.53     19.02 o
  -9  16   0        7.84       50.34     24.76 o
  -8  16   0       54.05       90.16     28.06 o
  -7  16   0      213.21      234.42     22.81 o
  -6  16   0       12.84       55.17     14.81 o
  -5  16   0       45.29       60.05     21.60 o
  -4  16   0      448.03      379.49     37.71 o
   3 -16   1      102.95      139.73     27.26 o
   4 -16   1        1.08       31.12     20.03 o
   5 -16   1       21.00       15.13     12.64 o
   6 -16   1      418.08      418.99     29.41 o
   7 -16   1      423.02      445.48     30.23 o
   8 -16   1       33.50       60.31     17.98 o
   9 -16   1        0.20       22.49     17.03 o
   1 -15   1        5.37       27.89     23.11 o
   2 -15   1       26.36        3.71     17.33 o
   3 -15   1      515.81      454.05     27.04 o
   4 -15   1      100.35      137.79     18.14 o
   5 -15   1        9.68       22.29     11.89 o
   6 -15   1        3.42        3.74     11.20 o
   7 -15   1      260.39      322.35     34.70 o
   8 -15   1      472.79      445.29     35.88 o
   9 -15   1       76.05       96.36     22.28 o
  10 -15   1       31.89       24.34     15.76 o
  -1 -14   1      135.27      165.85     27.71 o
   0 -14   1       24.71        9.54     33.42 o
   1 -14   1       55.97       40.02     25.17 o
   2 -14   1       16.74       27.12      9.42 o
   3 -14   1      208.10      215.96     20.35 o
   4 -14   1       51.71       61.11     12.86 o
   5 -14   1        1.35       15.77     11.50 o
   6 -14   1      293.70      302.58     23.27 o
   7 -14   1      142.26      128.35     16.50 o
   8 -14   1      301.54      355.34     32.08 o
   9 -14   1       75.69       87.50     16.92 o
  10 -14   1      121.26      158.08     23.34 o
  11 -14   1      431.01      434.05     61.48 o
  12 -14   1       57.75       62.72     26.41 o
  -2 -13   1        1.77       29.76     17.39 o
  -1 -13   1       10.75       19.31     16.44 o
   0 -13   1       64.31       75.04     18.24 o
   1 -13   1       39.26       69.08     11.20 o
   2 -13   1       14.80       -0.27      9.41 o
   3 -13   1      541.09      557.39     32.76 o
   4 -13   1      602.81      547.27     41.79 o
   5 -13   1       16.30       10.14      9.31 o
   6 -13   1        1.46       -4.00      8.83 o
   7 -13   1      480.27      477.04     26.47 o
   8 -13   1     1344.84     1402.52    107.69 o
   9 -13   1       62.70       65.53     16.92 o
  10 -13   1       17.22       12.03     13.97 o
  11 -13   1      262.16      290.92     29.95 o
  12 -13   1      360.48      323.54     47.45 o
  -4 -12   1       17.00       34.23     16.89 o
  -3 -12   1        0.52       -4.95     14.00 o
  -2 -12   1      211.16      202.99     52.40 o
  -1 -12   1      239.30      252.65     29.30 o
   0 -12   1       60.96       53.41     10.24 o
   1 -12   1       42.04       37.86      9.00 o
   2 -12   1     1600.94     1565.41     49.39 o
   3 -12   1      167.58      177.64     16.89 o
   4 -12   1      217.35      236.44     23.24 o
   5 -12   1      674.98      699.80     29.34 o
   6 -12   1      114.37      127.28     17.36 o
   7 -12   1      881.59      876.58     39.14 o
   8 -12   1       42.99       56.61     14.29 o
   9 -12   1      553.33      612.99     72.62 o
  10 -12   1       33.83       28.11     13.12 o
  11 -12   1        3.10       -2.38     14.44 o
  12 -12   1      168.34      140.29     22.67 o
  13 -12   1      363.36      336.68     33.46 o
  -5 -11   1        6.80       34.94     15.98 o
  -4 -11   1        2.67        4.13     13.12 o
  -3 -11   1      388.76      405.25     32.38 o
  -2 -11   1      233.36      278.92     27.41 o
  -1 -11   1      312.03      343.64     23.23 o
   0 -11   1     1011.01      987.75     30.06 o
   1 -11   1        7.98       14.95      7.03 o
   2 -11   1        0.01        9.28      8.45 o
   3 -11   1      325.31      388.41     21.92 o
   4 -11   1     1414.67     1323.44     52.77 o
   5 -11   1      172.22      196.90     16.42 o
   6 -11   1        8.12        8.88      7.54 o
   7 -11   1     1657.27     1672.29     49.85 o
   8 -11   1     1075.55     1024.66     46.37 o
   9 -11   1       36.95       35.66     12.54 o
  10 -11   1      560.52      566.98     62.72 o
  11 -11   1      111.55       90.59     18.90 o
  12 -11   1      543.98      496.10     37.47 o
  13 -11   1        1.07        4.28     19.39 o
  -6 -10   1      619.92      612.59     39.08 o
  -5 -10   1      534.11      665.96     39.08 o
  -4 -10   1       47.58       68.18     21.04 o
  -3 -10   1       30.56       27.49     33.01 o
  -2 -10   1      625.58      662.64     28.70 o
  -1 -10   1     1133.25     1186.72     38.99 o
   0 -10   1      241.98      246.26     15.48 o
   1 -10   1       75.10      102.32     16.34 o
   2 -10   1      594.65      572.19     24.22 o
   3 -10   1      828.36      771.38     29.71 o
   4 -10   1      160.54      127.45     12.91 o
   5 -10   1      703.21      640.83     25.78 o
   6 -10   1       17.28       28.79      7.69 o
   7 -10   1      940.24      929.01     47.02 o
   8 -10   1       24.75        8.53     28.06 o
   9 -10   1     1554.73     1440.44     58.18 o
  10 -10   1       97.03      119.34     18.21 o
  11 -10   1      422.85      374.71     31.02 o
  12 -10   1        2.09      -10.90     10.90 o
  13 -10   1      268.37      307.53     30.52 o
  -7  -9   1       42.60       52.81     23.11 o
  -6  -9   1       24.01       39.61     34.25 o
  -5  -9   1      297.49      260.35     25.38 o
  -4  -9   1      887.12      909.78     41.72 o
  -3  -9   1      262.90      277.78     18.99 o
  -2  -9   1       14.17       16.05      8.60 o
  -1  -9   1     1944.98     1973.74     54.34 o
   0  -9   1     1298.27     1295.08     48.36 o
   1  -9   1        0.58       -5.50      5.50 o
   2  -9   1       14.44        7.38      6.21 o
   3  -9   1     6403.02     6458.77    147.04 o
   4  -9   1     8053.28     7919.48    268.87 o
   5  -9   1      801.49      769.84     27.15 o
   6  -9   1      630.18      609.95     19.28 o
   7  -9   1      121.36      134.60     11.82 o
   8  -9   1     1551.38     1514.30     44.66 o
   9  -9   1       87.75      102.81     15.09 o
  10  -9   1       63.51       65.50     11.10 o
  11  -9   1      212.60      236.37     26.54 o
  12  -9   1      410.16      400.58     32.99 o
  13  -9   1        1.78        8.85     10.40 o
  -8  -8   1      439.32      506.69     50.34 o
  -7  -8   1      124.75      120.52     18.37 o
  -6  -8   1      396.73      392.40     28.59 o
  -5  -8   1      215.87      266.37     18.49 o
  -4  -8   1        5.38        4.20     10.03 o
  -3  -8   1       69.93       58.66      7.58 o
  -2  -8   1     1298.53     1222.85     31.44 o
  -1  -8   1     2199.33     2157.63     47.40 o
   0  -8   1      446.82      459.19     13.33 o
   1  -8   1      645.24      586.41     21.78 o
   2  -8   1      410.28      382.89     21.40 o
   3  -8   1     2562.66     2562.69     64.28 o
   4  -8   1      415.06      458.41     14.30 o
   5  -8   1      258.53      272.75     11.67 o
   6  -8   1      675.64      674.07     29.66 o
   7  -8   1     1152.10     1081.61     32.99 o
   8  -8   1      356.97      350.80     43.78 o
   9  -8   1     1016.17     1100.65     58.50 o
  10  -8   1        0.31       11.05      8.20 o
  11  -8   1      810.71      859.17     33.50 o
  12  -8   1        1.61       13.29      9.83 o
  13  -8   1      303.31      306.99     23.92 o
  14  -8   1        2.30       -5.78     20.63 o
  -8  -7   1      143.82      165.21     22.28 o
  -7  -7   1        9.96       27.39      9.82 o
  -6  -7   1       32.72       39.66     13.02 o
  -5  -7   1     1279.71     1218.27     32.66 o
  -4  -7   1     2767.99     2730.48     59.60 o
  -3  -7   1        4.49        8.77      5.11 o
  -2  -7   1        3.45       -3.51      4.15 o
  -1  -7   1     2380.70     2382.86     45.07 o
   0  -7   1     5563.70     5818.73    100.02 o
   1  -7   1     2317.70     2351.17     58.25 o
   2  -7   1      196.28      229.19     12.91 o
   3  -7   1     3630.31     3758.94     87.66 o
   4  -7   1     8497.02     8561.52    161.17 o
   5  -7   1      323.10      380.07     19.67 o
   6  -7   1      517.68      555.28     26.32 o
   7  -7   1     1151.32     1209.07     78.85 o
   8  -7   1     8083.81     7474.94    287.18 o
   9  -7   1      376.44      406.35     32.60 o
  10  -7   1      310.24      279.83     31.69 o
  11  -7   1      267.78      284.41     25.50 o
  12  -7   1     1869.13     1764.82     67.83 o
  13  -7   1      183.80      248.83     27.35 o
  14  -7   1        0.89      -11.55     21.46 o
  -9  -6   1      127.86      151.83     42.50 o
  -8  -6   1       89.50      110.97     17.21 o
  -7  -6   1      431.16      417.46     22.21 o
  -6  -6   1      270.94      232.15     20.49 o
  -5  -6   1     1284.86     1170.24     48.34 o
  -4  -6   1      784.54      728.71     25.36 o
  -3  -6   1     1857.46     1843.46     41.34 o
  -2  -6   1     1626.82     1766.02     39.15 o
  -1  -6   1     2859.94     2905.73     52.58 o
   0  -6   1     3240.67     3325.00     65.70 o
   1  -6   1      363.08      377.31     27.66 o
   2  -6   1     1869.15     2069.54     50.97 o
   3  -6   1     5489.66     5349.54    108.74 o
   4  -6   1      758.47      856.06     21.07 o
   5  -6   1     9893.38    10133.95    188.94 o
   6  -6   1       33.34       54.82      8.56 o
   7  -6   1     1373.40     1341.18     38.45 o
   8  -6   1       48.31       60.75      9.83 o
   9  -6   1     1658.95     1646.55     47.92 o
  10  -6   1       77.79       82.99     11.75 o
  11  -6   1      168.72      174.87     16.44 o
  12  -6   1      325.13      332.75     23.46 o
  13  -6   1      788.06      842.68     36.82 o
 -10  -5   1       22.04       19.61     13.48 o
  -9  -5   1       27.57       52.53     13.27 o
  -8  -5   1      479.95      462.78     29.74 o
  -7  -5   1       21.52       33.18      6.98 o
  -6  -5   1       17.17       10.84      6.15 o
  -5  -5   1       81.63       79.49      8.30 o
  -4  -5   1      403.28      381.36     14.42 o
  -3  -5   1      102.49      115.88      8.46 o
  -2  -5   1     2279.18     2553.85     52.48 o
  -1  -5   1      973.00      868.48     27.03 o
   0  -5   1     8236.85     8340.30    155.01 o
   1  -5   1       69.96      100.36     12.37 o
   2  -5   1     1488.31     1661.70     41.12 o
   3  -5   1      212.86      239.05      8.60 o
   4  -5   1    17173.02    18283.93    334.31 o
   5  -5   1     3501.45     3601.61     70.88 o
   6  -5   1      176.35      232.63      9.15 o
   7  -5   1      585.88      522.14     28.26 o
   8  -5   1     1925.41     1842.21     50.62 o
   9  -5   1       92.24       86.64     11.98 o
  10  -5   1       66.12       69.21     11.41 o
  11  -5   1      273.34      267.00     29.28 o
  12  -5   1     1021.43     1058.60     39.54 o
  13  -5   1      183.44      209.61     20.30 o
 -10  -4   1       39.68       36.29     14.07 o
  -9  -4   1       39.32       71.69     16.92 o
  -8  -4   1       75.41       69.32     11.47 o
  -7  -4   1      108.32      107.33      9.78 o
  -6  -4   1     1094.15     1109.93     44.19 o
  -5  -4   1     1695.46     1749.69     41.45 o
  -4  -4   1        6.76        1.90      3.60 o
  -3  -4   1     6719.91     7279.35    137.40 o
  -2  -4   1     1339.86     1373.23     30.10 o
  -1  -4   1    13320.66    14060.97    230.21 o
   0  -4   1     8576.01     9371.40    172.56 o
   1  -4   1      898.78      861.56     23.01 o
   2  -4   1     1643.18     1669.77     33.95 o
   3  -4   1      208.54      214.32      7.49 o
   4  -4   1     1053.68     1213.63     30.21 o
   5  -4   1     5343.96     5430.99    103.39 o
   6  -4   1       26.25       31.85      5.79 o
   7  -4   1     2444.38     2471.36     62.09 o
   8  -4   1     1015.24      866.03     45.04 o
   9  -4   1     6064.99     5647.47    131.64 o
  10  -4   1     1757.76     1663.70     49.35 o
  11  -4   1       68.03       65.04     13.19 o
  12  -4   1        4.74       12.99     10.40 o
  13  -4   1      631.22      717.45     34.42 o
 -11  -3   1       41.22       73.17     15.27 o
 -10  -3   1      115.85      123.30     18.06 o
  -9  -3   1      136.51      130.26     14.45 o
  -8  -3   1       47.60       61.07      9.68 o
  -7  -3   1      672.07      617.58     19.91 o
  -6  -3   1     3044.89     2966.27     62.08 o
  -5  -3   1      143.57      149.16     10.60 o
  -4  -3   1     3440.28     3299.22     65.91 o
  -3  -3   1      539.44      663.76     17.12 o
  -2  -3   1      527.49      488.05     13.19 o
  -1  -3   1     8562.20     9306.42    152.86 o
   0  -3   1     2102.24     2127.25     41.54 o
   1  -3   1     1554.33     1639.82     63.04 o
   2  -3   1       37.64       33.04      3.42 o
   3  -3   1    10697.46    11450.02    209.60 o
   4  -3   1    13933.28    14629.90    267.88 o
   5  -3   1      819.05      772.69     23.32 o
   6  -3   1     3743.03     3835.71     88.93 o
   7  -3   1      202.17      250.06     14.42 o
   8  -3   1     3072.23     2948.66     73.83 o
   9  -3   1      513.96      513.02     23.48 o
  10  -3   1     1281.33     1236.02     40.33 o
  11  -3   1       21.52       30.49     10.77 o
  12  -3   1      155.38      174.32     17.94 o
  13  -3   1       10.33       15.90     12.20 o
 -11  -2   1        0.15        4.83     11.97 o
 -10  -2   1      478.33      485.02     25.53 o
  -9  -2   1     3343.90     3172.71     81.62 o
  -8  -2   1      265.10      259.27     16.62 o
  -7  -2   1      433.06      430.83     15.55 o
  -6  -2   1     1905.09     1918.68     42.26 o
  -5  -2   1     7170.20     7076.32    134.19 o
  -4  -2   1      540.73      470.10     13.58 o
  -3  -2   1      835.03      934.55     21.24 o
  -2  -2   1     3972.44     4272.17     80.46 o
  -1  -2   1    77063.79    79973.31   1455.70 o
   0  -2   1     1073.73     1112.75     22.36 o
   1  -2   1     6479.02     7082.31    129.66 o
   2  -2   1    18410.61    20179.60    365.89 o
   3  -2   1     5577.48     5977.54    110.98 o
   4  -2   1       74.13       79.01      6.98 o
   5  -2   1     4305.83     4322.23     97.83 o
   6  -2   1     1160.81     1015.47     46.79 o
   7  -2   1      358.45      352.78     32.58 o
   8  -2   1      611.32      599.19     23.49 o
   9  -2   1     1930.75     1865.21     66.09 o
  10  -2   1       22.99       25.96     12.55 o
  11  -2   1      124.45      110.85     14.41 o
  12  -2   1       18.10        7.98     10.48 o
  13  -2   1      385.46      391.87     32.61 o
 -12  -1   1      163.12      214.76     27.65 o
 -11  -1   1       28.35       37.81     10.68 o
 -10  -1   1      144.99      170.65     16.19 o
  -9  -1   1     1679.22     1543.69     46.18 o
  -8  -1   1      318.91      291.81     17.59 o
  -7  -1   1       23.85       30.39      5.36 o
  -6  -1   1       44.71       56.40      7.03 o
  -5  -1   1     5727.19     5689.27    108.59 o
  -4  -1   1    20074.96    20834.80    379.91 o
  -3  -1   1      617.57      624.98     15.04 o
  -2  -1   1     1379.97     1343.81     27.54 o
  -1  -1   1       62.06       66.30      3.30 o
   0  -1   1    27635.16    27394.36   1082.25 o
   1  -1   1     8381.45     9439.13    198.36 o
   2  -1   1     1885.99     1953.07     37.94 o
   3  -1   1      606.64      589.85     15.72 o
   4  -1   1    14484.63    15460.00    282.73 o
   5  -1   1     2711.12     2942.06     58.46 o
   6  -1   1     1240.37     1256.35     28.63 o
   7  -1   1       99.92      109.18     10.27 o
   8  -1   1     2387.84     2267.85     59.87 o
   9  -1   1      112.42      112.32     13.16 o
  10  -1   1      909.44      810.90     33.38 o
  11  -1   1      208.64      184.37     17.86 o
  12  -1   1      141.51      138.71     16.58 o
 -12   0   1       93.41      104.66     14.95 o
 -11   0   1       56.20       56.02     11.71 o
 -10   0   1      570.84      573.35     26.23 o
  -9   0   1     1008.75      971.66     36.26 o
  -8   0   1      391.51      343.82     18.07 o
  -7   0   1      208.52      199.43      9.59 o
  -6   0   1     2279.28     2209.86     46.27 o
  -5   0   1    13887.92    14047.06    258.18 o
  -4   0   1        3.93       -2.72      2.98 o
  -3   0   1     8465.05     9314.30    170.92 o
  -2   0   1      347.50      383.08      9.42 o
  -1   0   1     7118.58     7719.50    140.80 o
   0   0   1        0.44       -2.48      2.48 o
   1   0   1       16.22       18.18      1.73 o
   2   0   1     1528.59     1693.06     33.41 o
   3   0   1     1668.85     1661.07     33.69 o
   4   0   1     4207.58     4403.30     84.35 o
   5   0   1     7809.27     7947.86    149.13 o
   6   0   1     2213.15     2242.45     47.52 o
   7   0   1      736.24      743.44     25.87 o
   8   0   1      327.25      278.50     17.14 o
   9   0   1     1501.28     1403.33     43.50 o
  10   0   1      606.99      575.96     27.23 o
  11   0   1       60.00       79.15     13.49 o
  12   0   1       41.56       39.03     13.86 o
 -13   1   1      342.35      409.48     45.16 o
 -12   1   1      580.56      630.98     30.62 o
 -11   1   1        0.46       -2.01      8.22 o
 -10   1   1       63.55       67.65     11.40 o
  -9   1   1     1100.39     1085.71     50.06 o
  -8   1   1    12959.37    11734.83    679.99 o
  -7   1   1     2234.21     2092.20     44.51 o
  -6   1   1       26.29       34.31      3.83 o
  -5   1   1      594.06      501.30     18.34 o
  -4   1   1    22226.94    23191.20    421.58 o
  -3   1   1     8079.26     8665.25    159.26 o
  -2   1   1     3786.60     4023.49     75.19 o
  -1   1   1    25937.69    24785.08    448.41 o
   0   1   1    15977.38    17658.18    321.41 o
   1   1   1     1009.43     1057.42     21.22 o
   2   1   1     3821.03     4082.12     77.05 o
   3   1   1     3812.14     4092.38     77.98 o
   4   1   1    12035.00    12557.10    231.47 o
   5   1   1     2796.26     2710.16     55.44 o
   6   1   1        0.87       -1.87      3.62 o
   7   1   1        0.89        0.00      4.32 o
   8   1   1     1283.59     1184.68     42.90 o
   9   1   1       72.63       68.95     14.87 o
  10   1   1       80.39      100.84     13.80 o
  11   1   1        3.39       -0.43     11.63 o
  12   1   1      457.80      494.01     60.24 o
 -13   2   1      561.81      587.86     31.01 o
 -12   2   1        5.94        5.84     12.27 o
 -11   2   1      437.19      478.33     25.22 o
 -10   2   1      287.28      245.64     26.97 o
  -9   2   1      324.59      329.24     18.97 o
  -8   2   1      383.36      377.78     18.97 o
  -7   2   1     2466.25     2349.52     59.05 o
  -6   2   1       13.43        7.75      5.18 o
  -5   2   1      930.72      827.60     43.21 o
  -4   2   1     2357.01     2465.54     48.49 o
  -3   2   1    24181.16    24925.49    452.22 o
  -2   2   1      449.57      420.66     10.81 o
  -1   2   1     1636.25     1854.08     35.78 o
   0   2   1     1134.89     1101.85     22.25 o
   1   2   1    29841.69    32195.68    699.94 o
   2   2   1      877.59      786.47     18.01 o
   3   2   1      175.35      191.65      7.95 o
   4   2   1        4.50        5.87      3.49 o
   5   2   1     4486.83     4326.20     85.29 o
   6   2   1      533.08      512.86     21.09 o
   7   2   1      788.51      785.38     22.80 o
   8   2   1      402.68      371.55     20.31 o
   9   2   1      812.16      809.94     31.26 o
  10   2   1      164.70      210.02     22.76 o
  11   2   1       11.64       32.89     13.70 o
 -13   3   1       46.06       69.46     20.00 o
 -12   3   1      753.77      784.45     32.30 o
 -11   3   1      169.73      173.08     16.62 o
 -10   3   1        9.10       16.50      8.58 o
  -9   3   1     1701.22     1573.37     45.70 o
  -8   3   1     4803.06     4305.45    200.68 o
  -7   3   1       48.93       45.87      6.90 o
  -6   3   1      908.35      811.50     26.52 o
  -5   3   1      507.13      489.14     13.01 o
  -4   3   1    13220.37    14046.70    296.97 o
  -3   3   1     1611.10     1607.23     32.78 o
  -2   3   1    11990.09    12986.66    237.25 o
  -1   3   1     5546.21     5965.15    110.47 o
   0   3   1       30.20       37.20      4.67 o
   1   3   1     1132.02     1184.16     25.21 o
   2   3   1     1235.54     1142.43     25.23 o
   3   3   1       24.48       40.64      4.78 o
   4   3   1     7854.42     8122.94    153.27 o
   5   3   1     1322.79     1330.01     39.43 o
   6   3   1     1138.98     1107.27     28.80 o
   7   3   1      227.18      221.48     12.81 o
   8   3   1      559.44      549.38     24.65 o
   9   3   1      802.49      831.81     39.97 o
  10   3   1        6.31       -0.92     12.09 o
  11   3   1       22.44       22.16     14.07 o
 -13   4   1      329.63      382.43     42.29 o
 -12   4   1      190.98      199.67     18.47 o
 -11   4   1      709.73      727.66     30.18 o
 -10   4   1        3.50       -2.20      7.62 o
  -9   4   1     1799.52     1722.52     62.11 o
  -8   4   1       12.17        6.23      5.99 o
  -7   4   1     5765.41     5730.37    144.12 o
  -6   4   1      791.60      875.36     45.68 o
  -5   4   1     3155.56     3051.16     60.57 o
  -4   4   1      104.28      136.10      6.91 o
  -3   4   1    13652.52    14317.45    262.21 o
  -2   4   1     1329.90     1390.41     29.33 o
  -1   4   1    10867.48    11577.07    212.28 o
   0   4   1     1583.20     1597.49     33.03 o
   1   4   1    11690.31    12643.46    232.39 o
   2   4   1      279.72      219.18      9.09 o
   3   4   1      991.68      911.93     27.87 o
   4   4   1        0.45       -3.49      3.49 o
   5   4   1     1816.32     1778.14     87.19 o
   6   4   1     2287.57     2117.34     48.24 o
   7   4   1       19.83       14.44      6.35 o
   8   4   1       52.68       55.57     13.42 o
   9   4   1      641.37      656.27     37.63 o
  10   4   1      235.31      255.99     26.84 o
 -14   5   1       97.50      126.85     17.58 o
 -13   5   1      212.18      234.24     20.64 o
 -12   5   1      940.57      911.42     35.55 o
 -11   5   1        0.88       -4.70      8.41 o
 -10   5   1      465.23      475.81     23.70 o
  -9   5   1       92.03       84.24     11.41 o
  -8   5   1     1446.42     1407.02     40.76 o
  -7   5   1      212.76      220.77     19.06 o
  -6   5   1     2170.91     2291.10     74.92 o
  -5   5   1      101.39       88.95      6.16 o
  -4   5   1     3202.46     2971.39     77.07 o
  -3   5   1      301.47      286.51      9.81 o
  -2   5   1     1851.70     1698.47     35.60 o
  -1   5   1       36.33       47.53      5.38 o
   0   5   1     9722.02    10423.27    192.87 o
   1   5   1     2335.08     2241.04     46.22 o
   2   5   1        4.00        0.70      3.11 o
   3   5   1      145.09      159.25      9.28 o
   4   5   1     1387.47     1358.61     65.27 o
   5   5   1     2024.15     1885.39     43.88 o
   6   5   1       23.94       26.48      6.92 o
   7   5   1       25.55       30.87      9.20 o
   8   5   1      470.50      536.40     33.55 o
   9   5   1        3.35       10.92     11.28 o
 -14   6   1       61.69       86.35     27.65 o
 -13   6   1     1182.49     1196.94     54.54 o
 -12   6   1      145.69      155.74     16.99 o
 -11   6   1      201.16      154.31     19.49 o
 -10   6   1       40.84       62.54     11.91 o
  -9   6   1     2719.14     2588.43     83.66 o
  -8   6   1        3.05        5.21      5.89 o
  -7   6   1      530.53      558.39     27.51 o
  -6   6   1      555.45      593.93     20.01 o
  -5   6   1     8661.51     8691.98    206.01 o
  -4   6   1     2572.17     2585.61     53.16 o
  -3   6   1     2061.73     2057.59     42.99 o
  -2   6   1      350.77      382.62     11.83 o
  -1   6   1     2382.37     2511.76     51.23 o
   0   6   1      141.94      144.16     15.89 o
   1   6   1      644.75      656.91     18.21 o
   2   6   1     1013.29     1091.23     27.12 o
   3   6   1      857.85      859.81     28.97 o
   4   6   1        0.40        6.34      6.91 o
   5   6   1     1766.14     1655.09     47.78 o
   6   6   1      512.02      515.11     24.45 o
   7   6   1       73.98       92.50     21.87 o
   8   6   1       34.78       43.23     13.38 o
   9   6   1      309.85      367.33     44.98 o
 -14   7   1       86.21       89.79     15.26 o
 -13   7   1       60.43       55.69     12.87 o
 -12   7   1      835.90      849.55     34.22 o
 -11   7   1        3.26        0.95      7.99 o
 -10   7   1      655.57      636.01     39.04 o
  -9   7   1      203.68      167.05     14.99 o
  -8   7   1     5541.26     5210.52    129.16 o
  -7   7   1     1064.66     1021.31     52.20 o
  -6   7   1     1274.77     1388.60     33.04 o
  -5   7   1        3.86       15.55      4.26 o
  -4   7   1    10806.25    11406.38    212.67 o
  -3   7   1     1695.22     1589.67     35.25 o
  -2   7   1       26.57       42.13      4.39 o
  -1   7   1     1128.91     1066.89     27.28 o
   0   7   1    12555.48    12976.71    215.41 o
   1   7   1     1334.73     1356.08     32.44 o
   2   7   1        1.62        3.23      4.89 o
   3   7   1      129.99      154.31     10.70 o
   4   7   1      982.29      953.22     32.45 o
   5   7   1      277.61      316.01     22.94 o
   6   7   1        3.33        1.08      8.49 o
   7   7   1       35.08       72.51     14.85 o
   8   7   1        5.33       18.57     12.80 o
 -14   8   1      116.66      130.07     21.52 o
 -13   8   1      641.71      653.92     32.11 o
 -12   8   1      148.71      154.37     23.94 o
 -11   8   1      319.27      310.13     26.61 o
 -10   8   1      166.27      173.70     15.59 o
  -9   8   1      770.96      809.69     38.35 o
  -8   8   1      929.49      871.27     50.61 o
  -7   8   1      688.91      609.13     19.34 o
  -6   8   1        7.36       15.86      4.61 o
  -5   8   1     1573.70     1525.33     42.01 o
  -4   8   1       42.89       60.09      5.96 o
  -3   8   1     2782.96     2758.31     57.36 o
  -2   8   1     1322.30     1376.77     31.95 o
  -1   8   1      989.90      987.68     25.01 o
   0   8   1        2.70        5.54      7.04 o
   1   8   1     3883.10     3980.55     81.43 o
   2   8   1     2311.56     2307.58     51.87 o
   3   8   1      233.57      211.58     15.78 o
   4   8   1        5.02       -3.02      6.77 o
   5   8   1      611.48      657.31     28.63 o
   6   8   1      389.45      380.43     29.46 o
   7   8   1       53.10       66.84     23.11 o
 -14   9   1       97.80       73.02     15.02 o
 -13   9   1       39.93       32.28     11.89 o
 -12   9   1      994.36      926.54     44.01 o
 -11   9   1      681.64      619.97     29.11 o
 -10   9   1       38.56       35.18      9.45 o
  -9   9   1      833.28      851.84     55.19 o
  -8   9   1     3689.30     3541.65     88.01 o
  -7   9   1      824.84      794.66     33.82 o
  -6   9   1       63.75       68.06     12.51 o
  -5   9   1     1021.76      994.22     32.51 o
  -4   9   1     6275.41     6359.26    176.80 o
  -3   9   1     5284.39     5407.84    219.10 o
  -2   9   1       69.49       73.99      9.87 o
  -1   9   1      331.69      303.43     17.47 o
   0   9   1      263.12      303.44     14.66 o
   1   9   1     1127.36     1113.81     39.04 o
   2   9   1       13.32       -3.71     11.67 o
   3   9   1        1.89       -7.12     15.68 o
   4   9   1      594.94      595.47     36.18 o
   5   9   1       77.43       75.25     21.46 o
   6   9   1      119.16      106.24     27.23 o
 -14  10   1       11.26        5.78     22.28 o
 -13  10   1      342.71      333.91     47.86 o
 -12  10   1        1.84        0.35     12.21 o
 -11  10   1      641.18      731.54     41.65 o
 -10  10   1        6.55        1.80     11.97 o
  -9  10   1     1068.04      925.71     43.17 o
  -8  10   1       22.96       43.85     12.45 o
  -7  10   1     3288.72     3349.90    104.38 o
  -6  10   1     1431.33     1460.77     43.94 o
  -5  10   1      132.62      142.31     13.74 o
  -4  10   1       13.63       15.65     17.71 o
  -3  10   1     2329.68     2305.18     74.96 o
  -2  10   1     2605.33     2562.88     67.96 o
  -1  10   1      140.04       89.85     16.65 o
   0  10   1      899.96      867.67     26.56 o
   1  10   1     2566.74     2521.78     87.22 o
   2  10   1      843.18      843.43     42.60 o
   3  10   1       72.80       64.04     16.92 o
   4  10   1       17.15       18.98     14.03 o
   5  10   1      259.25      275.51     27.99 o
 -13  11   1       54.87       54.08     17.39 o
 -12  11   1      984.17      960.14     48.34 o
 -11  11   1      126.34      126.95     20.32 o
 -10  11   1      101.47      136.16     43.74 o
  -9  11   1        4.65        3.55     16.50 o
  -8  11   1     1169.12     1144.15     49.31 o
  -7  11   1      955.81      962.10     34.49 o
  -6  11   1      435.71      425.42     28.49 o
  -5  11   1      105.46       92.51     15.58 o
  -4  11   1     1049.98      977.46     34.72 o
  -3  11   1       59.96       74.80     11.71 o
  -2  11   1      932.64      949.64     64.04 o
  -1  11   1       51.32       59.65     11.26 o
   0  11   1      694.86      748.06     44.56 o
   1  11   1      329.49      358.95     31.21 o
   2  11   1      396.00      437.23     34.13 o
   3  11   1      413.86      410.89     33.55 o
   4  11   1       42.78       43.74     16.56 o
 -13  12   1      299.85      345.00     66.84 o
 -12  12   1       39.20       73.05     17.51 o
 -11  12   1       92.07       84.93     18.09 o
 -10  12   1      227.19      222.85     30.53 o
  -9  12   1      152.16      139.85     20.13 o
  -8  12   1      241.08      200.10     23.32 o
  -7  12   1     1226.26     1117.58     39.31 o
  -6  12   1      489.88      492.89     26.22 o
  -5  12   1       64.13       78.48     15.97 o
  -4  12   1        6.93       16.30      9.56 o
  -3  12   1      768.87      722.10     31.20 o
  -2  12   1      944.31      923.14     35.51 o
  -1  12   1      300.42      278.34     31.77 o
   0  12   1        0.44        6.55     14.04 o
   1  12   1      130.43      164.03     24.75 o
   2  12   1       63.20       60.83     18.37 o
   3  12   1       19.30       27.13     16.80 o
 -12  13   1      373.10      391.61     35.00 o
 -11  13   1       70.03       76.57     18.09 o
 -10  13   1      286.56      310.49     30.05 o
  -9  13   1       53.55       76.39     17.21 o
  -8  13   1      661.97      605.55     38.22 o
  -7  13   1      382.35      353.91     26.81 o
  -6  13   1       35.73       45.03     11.83 o
  -5  13   1      311.53      348.75     30.03 o
  -4  13   1      139.06      162.62     17.41 o
  -3  13   1       82.29      113.44     15.26 o
  -2  13   1       11.56       29.51     16.04 o
  -1  13   1        9.83       28.65     16.44 o
   0  13   1        9.80       12.77     24.76 o
   1  13   1       22.21       14.44     16.92 o
   2  13   1       19.19       38.27     18.65 o
 -12  14   1        1.46       31.36     23.93 o
 -11  14   1      308.71      286.76     46.63 o
 -10  14   1       10.34       12.17     13.62 o
  -9  14   1      146.52      135.29     21.24 o
  -8  14   1      368.86      321.36     35.90 o
  -7  14   1       85.53       91.37     14.75 o
  -6  14   1      117.91      130.95     16.58 o
  -5  14   1      131.71      145.97     16.99 o
  -4  14   1       55.34       59.92     13.31 o
  -3  14   1       47.70       65.75     40.85 o
  -2  14   1        1.99       31.33     17.04 o
  -1  14   1      149.90      165.51     27.09 o
   0  14   1       29.35       47.06     19.97 o
 -10  15   1        0.53       32.98     16.89 o
  -9  15   1       26.62       13.84     15.46 o
  -8  15   1      242.75      233.87     27.13 o
  -7  15   1       58.22      106.90     17.21 o
  -6  15   1        2.06       19.01     11.77 o
  -5  15   1       44.68       43.52     19.82 o
  -4  15   1      485.13      483.34     79.63 o
  -3  15   1      359.88      285.28     42.09 o
  -2  15   1        0.48        9.18     18.21 o
  -8  16   1       31.53       49.89     17.15 o
  -7  16   1      211.06      222.17     25.52 o
  -6  16   1      208.62      252.19     57.77 o
  -5  16   1       11.60       13.08     19.23 o
   3 -16   2      103.19       84.70     22.99 o
   4 -16   2      246.96      257.23     24.29 o
   5 -16   2       13.43        4.89     13.41 o
   6 -16   2        0.28       15.07     13.03 o
   7 -16   2      170.63      153.45     19.55 o
   8 -16   2      125.28      146.28     33.42 o
   9 -16   2        0.09       -1.88     15.85 o
   1 -15   2       50.39       56.67     19.38 o
   2 -15   2      304.20      323.81     34.66 o
   3 -15   2      207.62      198.37     18.25 o
   4 -15   2       46.72       57.67     14.62 o
   5 -15   2       61.56       55.91     13.94 o
   6 -15   2      558.26      578.83     51.43 o
   7 -15   2      419.33      403.16     27.15 o
   8 -15   2       26.86       49.58     17.48 o
   9 -15   2       96.67       77.78     20.07 o
  10 -15   2       91.54       90.68     28.88 o
  -1 -14   2      118.85      151.14     24.98 o
   0 -14   2       89.15      156.17     24.42 o
   1 -14   2        4.78        3.84      9.83 o
   2 -14   2      138.46      148.28     14.93 o
   3 -14   2      457.87      494.71     29.05 o
   4 -14   2      503.35      486.67     28.76 o
   5 -14   2      117.78      132.06     16.63 o
   6 -14   2        4.59        8.14     10.25 o
   7 -14   2      621.43      645.38     35.97 o
   8 -14   2      892.66      898.30     47.43 o
   9 -14   2      138.00      112.39     21.04 o
  10 -14   2       48.82       55.85     20.22 o
  11 -14   2      356.87      362.79     34.37 o
  -3 -13   2       36.19       30.70     17.21 o
  -2 -13   2      431.92      466.12     37.61 o
  -1 -13   2      198.35      220.28     27.41 o
   0 -13   2      157.81      152.09     18.31 o
   1 -13   2       87.93       93.21     12.06 o
   2 -13   2      505.88      458.89     22.73 o
   3 -13   2     1031.76     1023.61     38.63 o
   4 -13   2       87.83       82.77     20.09 o
   5 -13   2      267.08      258.76     20.58 o
   6 -13   2      107.24      107.79     14.10 o
   7 -13   2       37.92       44.09     11.50 o
   8 -13   2      275.29      280.82     35.90 o
   9 -13   2      214.34      259.18     27.13 o
  10 -13   2       23.38       21.98     33.42 o
  11 -13   2       55.08       50.65     17.21 o
  12 -13   2      205.02      224.31     27.99 o
  -4 -12   2        0.69       29.24     16.04 o
  -3 -12   2       28.17       54.47     17.21 o
  -2 -12   2        3.91       -3.72     13.63 o
  -1 -12   2      377.84      374.75     24.65 o
   0 -12   2      828.63      824.77     28.30 o
   1 -12   2        9.52        3.11      7.49 o
   2 -12   2      125.78      112.45     13.98 o
   3 -12   2      832.08      829.75     32.76 o
   4 -12   2     1083.75     1031.80     36.92 o
   5 -12   2       19.02       23.18      9.64 o
   6 -12   2       32.22       34.96      9.51 o
   7 -12   2      867.34      864.25     33.29 o
   8 -12   2     1292.89     1159.37     51.58 o
   9 -12   2       12.40       18.63     12.21 o
  10 -12   2      271.30      261.07     27.41 o
  11 -12   2       75.09       64.83     18.56 o
  12 -12   2      509.50      482.81     39.04 o
  13 -12   2        0.16       15.27     15.14 o
  -5 -11   2      433.78      440.81     34.13 o
  -4 -11   2       69.61       91.15     17.48 o
  -3 -11   2        1.59       30.34     13.70 o
  -2 -11   2      238.37      231.04     26.64 o
  -1 -11   2      268.88      222.82     18.77 o
   0 -11   2        4.73        1.24      6.65 o
   1 -11   2       32.73       30.00      9.53 o
   2 -11   2      380.75      370.25     24.96 o
   3 -11   2     1032.25     1043.04     35.92 o
   4 -11   2       43.63       35.42     17.49 o
   5 -11   2      293.41      289.59     20.41 o
   6 -11   2        2.19       12.65     10.63 o
   7 -11   2      705.80      698.86     34.60 o
   8 -11   2       27.21       30.23     12.29 o
   9 -11   2     1285.31     1228.91    144.42 o
  10 -11   2        0.73        1.43     11.04 o
  11 -11   2       30.47       13.38     14.44 o
  12 -11   2       72.78       75.29     18.43 o
  13 -11   2      333.99      348.15     33.37 o
  -6 -10   2       17.12       41.26     21.46 o
  -5 -10   2       35.32       33.42     14.59 o
  -4 -10   2       31.03       77.22     21.87 o
  -3 -10   2       14.41       18.41      9.21 o
  -2 -10   2       42.99       26.21      9.73 o
  -1 -10   2     1187.77     1180.77     63.38 o
   0 -10   2     1238.60     1233.39     55.86 o
   1 -10   2       57.14       46.97     13.38 o
   2 -10   2     1266.51     1125.38     72.80 o
   3 -10   2      195.01      163.68     26.71 o
   4 -10   2     1279.60     1271.23     71.86 o
   5 -10   2       45.49       45.93      9.19 o
   6 -10   2      510.81      507.68     22.57 o
   7 -10   2      573.40      554.81     24.15 o
   8 -10   2      630.99      671.59     60.65 o
   9 -10   2      174.46      185.68     21.59 o
  10 -10   2      220.92      191.61     22.78 o
  11 -10   2       95.63       83.63     17.51 o
  12 -10   2      395.12      357.10     31.84 o
  13 -10   2       21.52       21.23     14.64 o
  -7  -9   2      160.05      214.37     23.25 o
  -6  -9   2      391.65      421.10     30.34 o
  -5  -9   2      219.17      258.17     33.42 o
  -4  -9   2       19.24       33.83      9.53 o
  -3  -9   2        7.49       -1.25      7.74 o
  -2  -9   2     1600.62     1521.06     45.22 o
  -1  -9   2     1599.91     1660.64     47.44 o
   0  -9   2        7.07        9.35      5.38 o
   1  -9   2      929.46      924.28     30.73 o
   2  -9   2      237.48      227.45     14.99 o
   3  -9   2     1577.98     1575.92     44.56 o
   4  -9   2       23.79       18.14      6.75 o
   5  -9   2      127.40      122.92     11.64 o
   6  -9   2     2681.70     2732.48    105.22 o
   7  -9   2      755.00      734.69     30.61 o
   8  -9   2      414.90      429.72     20.79 o
   9  -9   2      663.59      614.67     40.82 o
  10  -9   2      131.62      136.43     18.22 o
  11  -9   2     1312.61     1252.77     43.01 o
  12  -9   2        0.55       13.77     11.93 o
  13  -9   2      226.67      220.07     23.08 o
  -8  -8   2      192.46      284.70     37.14 o
  -7  -8   2       35.81       49.00     14.29 o
  -6  -8   2       22.20       19.28     18.57 o
  -5  -8   2     1575.57     1449.76     44.46 o
  -4  -8   2     2365.99     2273.37     56.50 o
  -3  -8   2        0.10       10.16      5.51 o
  -2  -8   2       90.89       84.29     10.40 o
  -1  -8   2     2436.66     2430.45     46.64 o
   0  -8   2      424.05      371.05     14.86 o
   1  -8   2       18.54       29.24      7.50 o
   2  -8   2       97.41       77.60      8.79 o
   3  -8   2     5336.68     5602.06    127.35 o
   4  -8   2     4114.45     3854.63     76.85 o
   5  -8   2       37.46       48.74      5.61 o
   6  -8   2     1033.35      940.38     70.28 o
   7  -8   2      598.86      654.60     21.26 o
   8  -8   2     5177.11     5108.47    120.27 o
   9  -8   2     1063.84      996.02     51.16 o
  10  -8   2       79.03       70.02     15.59 o
  11  -8   2      188.04      166.20     16.58 o
  12  -8   2      633.45      625.41     30.43 o
  13  -8   2       56.84       72.77     16.89 o
  -9  -7   2      296.93      340.82     40.44 o
  -8  -7   2        0.54       19.18     14.03 o
  -7  -7   2       50.37       56.18     11.02 o
  -6  -7   2       63.13       73.69     15.48 o
  -5  -7   2      650.69      637.25     21.63 o
  -4  -7   2        7.38        3.27      5.23 o
  -3  -7   2       44.61       50.11      6.73 o
  -2  -7   2      630.46      577.92     21.44 o
  -1  -7   2     1675.81     1630.98     32.80 o
   0  -7   2      520.92      556.48     18.95 o
   1  -7   2      720.36      739.71     24.12 o
   2  -7   2     1141.56     1182.74     36.03 o
   3  -7   2     9296.21     9335.57    203.59 o
   4  -7   2     1125.98     1114.08     26.34 o
   5  -7   2     2377.21     2313.72     48.72 o
   6  -7   2      232.73      257.91     15.13 o
   7  -7   2     2847.55     2856.14     70.86 o
   8  -7   2      180.00      204.08     15.17 o
   9  -7   2      980.67      931.50     40.40 o
  10  -7   2        0.26        5.28      8.22 o
  11  -7   2      504.70      497.28     43.30 o
  12  -7   2       52.71       85.47     14.55 o
  13  -7   2      603.66      610.21     32.34 o
  -9  -6   2       71.16       87.80     18.16 o
  -8  -6   2      231.50      294.09     25.07 o
  -7  -6   2        2.94        7.03      7.05 o
  -6  -6   2       20.42       17.98      6.39 o
  -5  -6   2      850.53      795.48     23.50 o
  -4  -6   2     1588.47     1572.44     37.12 o
  -3  -6   2       46.19       56.99      6.35 o
  -2  -6   2      477.52      488.65     15.16 o
  -1  -6   2     1064.47      998.84     21.43 o
   0  -6   2    11509.74    11745.62    216.89 o
   1  -6   2     1259.77     1273.60     39.35 o
   2  -6   2      129.48      155.73      9.82 o
   3  -6   2       18.19       10.62      2.64 o
   4  -6   2     8677.09     8703.30    162.74 o
   5  -6   2      900.75      997.03     29.78 o
   6  -6   2       42.79       43.85      6.19 o
   7  -6   2     6894.95     6886.40    154.49 o
   8  -6   2     6706.29     6776.62    189.99 o
   9  -6   2      507.39      509.79     24.08 o
  10  -6   2       71.75       60.68     11.36 o
  11  -6   2      305.23      304.89     21.28 o
  12  -6   2     1377.79     1305.57     53.89 o
  13  -6   2      197.28      193.40     20.10 o
 -10  -5   2       31.18       34.66     18.98 o
  -9  -5   2       12.48       29.59     12.21 o
  -8  -5   2      736.53      705.37     28.25 o
  -7  -5   2      155.35      181.75     12.67 o
  -6  -5   2      489.69      433.33     17.21 o
  -5  -5   2     1981.56     1936.33     43.84 o
  -4  -5   2      472.56      473.96     18.22 o
  -3  -5   2     1577.09     1477.07     33.40 o
  -2  -5   2     1521.94     1501.44     33.18 o
  -1  -5   2     1272.04     1118.14     22.68 o
   0  -5   2      204.87      219.81     16.17 o
   1  -5   2     4197.66     4147.22     96.38 o
   2  -5   2     2447.42     2428.38     57.16 o
   3  -5   2      274.83      230.37      8.30 o
   4  -5   2     3272.05     3582.31     69.99 o
   5  -5   2     5885.97     6000.21    114.13 o
   6  -5   2      453.55      491.55     14.03 o
   7  -5   2      844.27      787.35     29.35 o
   8  -5   2      624.19      586.88     27.07 o
   9  -5   2     4625.49     4413.71    106.39 o
  10  -5   2      852.17      767.08     29.76 o
  11  -5   2      137.80      140.30     15.40 o
  12  -5   2      278.20      250.03     20.54 o
  13  -5   2      640.78      743.70     35.26 o
 -11  -4   2       51.21       40.44     20.63 o
 -10  -4   2      147.41      185.62     21.29 o
  -9  -4   2       75.90       73.29     11.75 o
  -8  -4   2      810.23      801.88     29.51 o
  -7  -4   2        8.99       11.81      5.55 o
  -6  -4   2      939.68      869.88     24.41 o
  -5  -4   2      687.86      695.50     20.09 o
  -4  -4   2     1920.67     1679.84     37.34 o
  -3  -4   2      161.96      221.06      9.56 o
  -2  -4   2        6.19        8.83      3.15 o
  -1  -4   2     1747.25     1676.94     30.89 o
   0  -4   2     9864.36    10103.31    296.70 o
   1  -4   2     8127.28     8973.25    249.63 o
   2  -4   2      800.98      978.80     21.34 o
   3  -4   2    15245.45    16306.05    297.70 o
   4  -4   2    16125.09    17141.58    313.27 o
   5  -4   2     1839.70     1666.22     35.40 o
   6  -4   2     1221.95     1274.95     35.56 o
   7  -4   2      641.95      603.41     21.88 o
   8  -4   2     4081.90     3892.01     93.70 o
   9  -4   2     1009.91      985.70     33.81 o
  10  -4   2      110.61      136.99     14.44 o
  11  -4   2        6.70       14.64      9.45 o
  12  -4   2      304.75      292.38     22.07 o
  13  -4   2        0.74        9.37     12.12 o
 -11  -3   2      106.41      143.59     29.71 o
 -10  -3   2      753.09      694.74     30.10 o
  -9  -3   2     1829.25     1873.99     54.15 o
  -8  -3   2      641.00      629.09     26.51 o
  -7  -3   2       10.91        9.51      5.30 o
  -6  -3   2     1094.58     1080.08     27.99 o
  -5  -3   2     2173.22     2100.90     54.79 o
  -4  -3   2       18.32       12.88      4.05 o
  -3  -3   2        4.10        9.38      3.07 o
  -2  -3   2     4610.69     4894.41     92.63 o
  -1  -3   2     6139.42     6680.05    110.86 o
   0  -3   2       75.02       72.43      4.68 o
   1  -3   2    29917.73    31463.14    645.70 o
   2  -3   2     8313.85     9039.16    191.53 o
   3  -3   2    10697.95    12021.08    220.23 o
   4  -3   2       24.88       45.67      5.92 o
   5  -3   2     9129.45     9731.36    210.27 o
   6  -3   2     1369.71     1361.95     37.32 o
   7  -3   2       80.31       74.74      8.68 o
   8  -3   2     1446.06     1380.25     48.74 o
   9  -3   2     6462.04     6141.59    174.18 o
  10  -3   2      138.22      155.94     15.23 o
  11  -3   2      380.86      422.36     30.89 o
  12  -3   2       27.69       41.26     12.20 o
  13  -3   2      649.26      647.33     33.18 o
 -12  -2   2       14.21       47.86     21.46 o
 -11  -2   2       66.83       89.21     13.21 o
 -10  -2   2      111.13      110.12     13.40 o
  -9  -2   2      413.98      389.57     25.30 o
  -8  -2   2      353.81      363.84     18.97 o
  -7  -2   2      777.68      737.35     34.78 o
  -6  -2   2     1194.17     1101.95     27.25 o
  -5  -2   2     5403.87     5341.76    102.83 o
  -4  -2   2    13752.00    14427.44    265.21 o
  -3  -2   2      476.89      430.67     11.93 o
  -2  -2   2     7401.31     7821.28    144.41 o
  -1  -2   2     1969.04     2151.19     41.46 o
   0  -2   2     2282.50     2446.45     46.83 o
   1  -2   2     9504.02    10059.28    183.30 o
   2  -2   2     5773.43     6342.04    117.18 o
   3  -2   2     4056.51     4396.95     82.81 o
   4  -2   2     9411.50     9508.76    175.75 o
   5  -2   2      389.86      464.99     16.68 o
   6  -2   2     2740.53     2678.57     82.64 o
   7  -2   2        1.90        0.53      4.23 o
   8  -2   2     2235.16     2117.68     56.85 o
   9  -2   2        8.79       15.15      8.09 o
  10  -2   2      256.41      274.34     29.26 o
  11  -2   2      255.06      275.86     20.95 o
  12  -2   2       28.34       42.33     12.37 o
 -12  -1   2      120.93      127.63     21.87 o
 -11  -1   2      271.63      238.82     19.43 o
 -10  -1   2     1119.97     1058.02     36.96 o
  -9  -1   2     2554.16     2336.63     62.69 o
  -8  -1   2      755.10      744.98     26.57 o
  -7  -1   2       69.21       79.98      7.08 o
  -6  -1   2     1553.60     1367.40     31.36 o
  -5  -1   2     6204.79     6154.83    116.85 o
  -4  -1   2       46.73       47.82      4.53 o
  -3  -1   2     2392.45     2382.08     46.70 o
  -2  -1   2     4223.50     4455.60     96.08 o
  -1  -1   2     7302.09     7915.68    173.41 o
   0  -1   2      955.97     1019.81     20.62 o
   1  -1   2     9232.14    10377.71    188.87 o
   2  -1   2     2309.84     2501.72     47.95 o
   3  -1   2    14833.50    15652.94    285.42 o
   4  -1   2      667.16      673.61     16.62 o
   5  -1   2     2163.14     1868.67     55.05 o
   6  -1   2      216.20      199.51      9.17 o
   7  -1   2      595.30      576.59     21.91 o
   8  -1   2      164.14      183.25     23.16 o
   9  -1   2      303.12      277.42     18.66 o
  10  -1   2      426.87      406.34     23.61 o
  11  -1   2      106.43      119.88     16.59 o
  12  -1   2        0.43       32.69     13.63 o
 -12   0   2      659.37      627.88     31.02 o
 -11   0   2        4.11        7.12      8.79 o
 -10   0   2       20.31       31.49      9.63 o
  -9   0   2      466.85      429.59     21.31 o
  -8   0   2     8707.66     8520.10    189.60 o
  -7   0   2     2342.52     2235.27     47.56 o
  -6   0   2      481.12      493.18     14.33 o
  -5   0   2     4398.92     4360.67     83.92 o
  -4   0   2    12440.43    12550.50    230.33 o
  -3   0   2      267.80      255.81      7.84 o
  -2   0   2     1724.15     1866.21     36.08 o
  -1   0   2     8624.64     9364.44    213.44 o
   0   0   2    26294.93    28239.20    457.99 o
   1   0   2      424.07      438.69      9.96 o
   2   0   2     4394.13     4845.36     90.36 o
   3   0   2        6.68        0.43      4.29 o
   4   0   2     3837.81     3600.20     70.11 o
   5   0   2      638.12      562.86     15.85 o
   6   0   2     1158.38     1166.63     40.33 o
   7   0   2      232.82      204.91     14.10 o
   8   0   2     2370.78     2286.81     60.79 o
   9   0   2        2.39        8.06      7.65 o
  10   0   2      268.52      271.07     20.30 o
  11   0   2        0.02       -3.14     15.68 o
  12   0   2      485.41      541.03     37.63 o
 -13   1   2      562.31      616.27     40.53 o
 -12   1   2       65.50       70.50     13.16 o
 -11   1   2       52.41       61.94     11.37 o
 -10   1   2      876.38      794.07     30.13 o
  -9   1   2     3114.08     2971.63     75.37 o
  -8   1   2      477.91      451.13     20.12 o
  -7   1   2      584.41      555.46     15.88 o
  -6   1   2      880.06      841.25     20.69 o
  -5   1   2     6468.04     6759.48    126.83 o
  -4   1   2     2246.59     2497.69     49.24 o
  -3   1   2    15544.45    16339.71    297.39 o
  -2   1   2     3323.22     3466.14     65.70 o
  -1   1   2       17.89       34.08      2.48 o
   0   1   2      214.96      212.70      8.55 o
   1   1   2      204.31      177.54      5.69 o
   2   1   2     3318.77     3439.44     65.70 o
   3   1   2     2186.67     2175.77     43.82 o
   4   1   2      717.82      894.05     21.82 o
   5   1   2     6264.83     6459.40    143.65 o
   6   1   2       67.26       81.59     10.93 o
   7   1   2     1756.57     1658.20     46.49 o
   8   1   2        2.78        4.18      6.90 o
   9   1   2      701.18      677.97     27.90 o
  10   1   2      208.63      207.19     23.04 o
  11   1   2       41.61       62.26     15.72 o
 -13   2   2      209.43      220.54     20.61 o
 -12   2   2      765.11      748.81     32.60 o
 -11   2   2       82.45       88.99     12.70 o
 -10   2   2      196.02      196.90     16.30 o
  -9   2   2     1276.48     1135.02     60.03 o
  -8   2   2     6342.77     5678.08    315.96 o
  -7   2   2      251.94      218.30      8.63 o
  -6   2   2     1599.98     1537.13     33.35 o
  -5   2   2     7647.52     8416.05    156.65 o
  -4   2   2    16989.80    18289.85    333.49 o
  -3   2   2      757.21      847.99     18.95 o
  -2   2   2     9344.39    10020.73    184.23 o
  -1   2   2     3454.34     3948.15     73.85 o
   0   2   2    27210.46    29014.41    525.26 o
   1   2   2     1619.93     1570.41     31.70 o
   2   2   2      409.49      351.06     10.22 o
   3   2   2      720.32      672.65     16.95 o
   4   2   2    12420.19    12593.36    233.12 o
   5   2   2     1808.39     1741.00     41.09 o
   6   2   2      103.81      107.85      8.79 o
   7   2   2       21.43       28.83      7.59 o
   8   2   2     1326.57     1281.80     40.41 o
   9   2   2      895.74      891.09     51.99 o
  10   2   2        1.50       -1.29     16.50 o
  11   2   2       14.53       33.74     14.87 o
 -13   3   2      145.94      158.30     21.04 o
 -12   3   2      223.88      247.39     19.98 o
 -11   3   2      860.92      862.98     32.59 o
 -10   3   2        1.25       -1.70      7.30 o
  -9   3   2      639.96      557.35     24.19 o
  -8   3   2       31.47       35.08      7.59 o
  -7   3   2     3203.99     2968.08     71.92 o
  -6   3   2      641.85      772.50     19.20 o
  -5   3   2       63.62      109.73      6.78 o
  -4   3   2      199.02      206.45     11.79 o
  -3   3   2    12714.90    12865.64    236.01 o
  -2   3   2      378.30      353.23     15.37 o
  -1   3   2     8802.64     9316.21    171.33 o
   0   3   2       78.38       66.14      5.12 o
   1   3   2    13816.09    14549.88    266.13 o
   2   3   2     1927.99     1871.83     38.72 o
   3   3   2     1217.57     1172.15     27.05 o
   4   3   2      434.76      466.64     21.20 o
   5   3   2     1456.92     1408.11     33.47 o
   6   3   2      636.83      587.02     20.96 o
   7   3   2        1.14        8.39      7.75 o
   8   3   2      246.48      286.26     24.49 o
   9   3   2     1573.59     1608.98     62.73 o
  10   3   2      235.47      249.85     26.26 o
 -14   4   2      178.07      182.22     40.85 o
 -13   4   2       39.43       34.13     12.06 o
 -12   4   2      786.42      743.63     32.17 o
 -11   4   2       69.64       68.89     11.67 o
 -10   4   2     1110.72     1058.18     35.63 o
  -9   4   2      665.95      621.23     24.80 o
  -8   4   2     1946.16     1852.62     49.99 o
  -7   4   2      110.98      151.34     10.36 o
  -6   4   2     6511.59     6744.81    127.93 o
  -5   4   2      330.14      306.64     10.60 o
  -4   4   2    17782.76    18460.85    337.62 o
  -3   4   2      913.21      921.05     21.63 o
  -2   4   2     3127.74     3212.48     62.59 o
  -1   4   2      763.20      832.64     19.27 o
   0   4   2     3299.57     3170.42     61.84 o
   1   4   2     4111.14     4284.44     82.48 o
   2   4   2       12.10       22.45      4.00 o
   3   4   2      169.90      193.94      9.45 o
   4   4   2     2430.06     2361.09     50.59 o
   5   4   2      328.53      355.19     14.83 o
   6   4   2     1032.46      972.00     27.37 o
   7   4   2       26.51       21.04      9.92 o
   8   4   2      447.17      485.45     31.80 o
   9   4   2      126.23      120.23     18.32 o
  10   4   2       88.62      116.58     19.97 o
 -14   5   2        5.28        1.78     11.22 o
 -13   5   2      292.03      360.13     24.85 o
 -12   5   2       23.95       38.93     11.59 o
 -11   5   2      498.81      552.81     26.77 o
 -10   5   2      291.91      284.52     20.96 o
  -9   5   2     4500.67     4198.36    125.14 o
  -8   5   2       80.68       69.37      9.06 o
  -7   5   2     6309.53     6497.45    124.71 o
  -6   5   2        4.16       11.29      3.52 o
  -5   5   2     5555.84     5236.90    100.96 o
  -4   5   2      717.57      829.86     20.79 o
  -3   5   2     2031.91     1992.25     41.64 o
  -2   5   2      431.89      415.71     12.37 o
  -1   5   2     2632.48     2726.65     54.60 o
   0   5   2      238.21      214.20     10.96 o
   1   5   2     1647.34     1552.41     34.09 o
   2   5   2     1038.62     1067.24     36.92 o
   3   5   2      330.70      313.71     12.65 o
   4   5   2      595.72      583.50     18.61 o
   5   5   2     4366.65     4095.01    203.70 o
   6   5   2     1571.91     1572.18     76.47 o
   7   5   2       98.44       87.89     15.04 o
   8   5   2        0.39       14.66     11.28 o
   9   5   2      541.79      643.69     39.38 o
 -14   6   2      174.95      226.10     20.96 o
 -13   6   2       52.13       44.62     12.17 o
 -12   6   2      432.32      398.95     24.22 o
 -11   6   2       32.40       19.39      9.24 o
 -10   6   2      853.23      875.32     32.81 o
  -9   6   2       52.63       46.07      9.82 o
  -8   6   2     2546.03     2424.53     75.55 o
  -7   6   2     1771.23     1768.99     39.85 o
  -6   6   2        1.72        3.26      3.46 o
  -5   6   2      384.88      405.90     21.00 o
  -4   6   2     5780.46     5821.17    112.00 o
  -3   6   2     4213.54     4460.68     86.80 o
  -2   6   2      115.27      118.57      9.81 o
  -1   6   2        1.45        5.73      2.79 o
   0   6   2     9797.95    10224.68    190.99 o
   1   6   2     2561.79     2482.42     52.05 o
   2   6   2      644.55      681.66     19.59 o
   3   6   2      133.53      118.01      9.77 o
   4   6   2     1070.60     1017.38     33.33 o
   5   6   2      441.64      437.52     22.06 o
   6   6   2      146.53      165.67     21.25 o
   7   6   2       33.51       35.91     14.29 o
   8   6   2        1.57      -12.34     14.44 o
 -14   7   2      223.59      225.44     21.10 o
 -13   7   2      988.34      961.70     38.68 o
 -12   7   2      367.94      379.12     30.62 o
 -11   7   2      254.17      242.62     18.75 o
 -10   7   2       91.05      102.97     13.77 o
  -9   7   2     2023.35     2051.98     56.79 o
  -8   7   2      523.20      504.64     63.31 o
  -7   7   2      215.03      206.18     11.15 o
  -6   7   2      124.21      124.56      8.82 o
  -5   7   2     5234.88     5238.82    102.71 o
  -4   7   2        7.14       24.02      4.46 o
  -3   7   2     5598.81     5733.14    110.71 o
  -2   7   2     1953.81     1983.41     42.71 o
  -1   7   2      865.18      812.34     21.22 o
   0   7   2      312.58      297.61     10.95 o
   1   7   2     1401.76     1388.88     53.00 o
   2   7   2     1844.11     1754.07     40.85 o
   3   7   2        0.61       -7.74      7.74 o
   4   7   2       25.12       21.27      8.09 o
   5   7   2     1056.47     1024.33     36.04 o
   6   7   2      239.85      209.79     18.02 o
   7   7   2       65.82       89.08     25.99 o
   8   7   2       34.86       58.65     16.04 o
 -14   8   2       16.12       35.25     12.31 o
 -13   8   2       81.49       58.20     13.82 o
 -12   8   2     1352.59     1270.78     55.42 o
 -11   8   2      212.01      216.42     18.33 o
 -10   8   2       67.16       71.73     19.86 o
  -9   8   2      343.00      316.35     19.02 o
  -8   8   2    10681.67    10186.98    225.79 o
  -7   8   2     1381.93     1355.99     60.19 o
  -6   8   2       95.73      109.96      8.81 o
  -5   8   2     1170.85     1140.44     28.71 o
  -4   8   2     6048.89     5984.71    116.47 o
  -3   8   2     2826.24     2734.22     57.42 o
  -2   8   2       36.80       49.45      5.77 o
  -1   8   2     2529.09     2357.89     51.02 o
   0   8   2     3314.76     3363.74     68.29 o
   1   8   2      144.90      155.44     11.55 o
   2   8   2      304.54      322.36     18.79 o
   3   8   2        5.23       -0.17     14.16 o
   4   8   2      628.04      597.18     27.03 o
   5   8   2      174.01      157.81     16.41 o
   6   8   2      239.88      316.45     27.71 o
   7   8   2      168.60      190.63     33.01 o
 -14   9   2       96.80      106.65     16.16 o
 -13   9   2      736.87      751.76     43.96 o
 -12   9   2        1.58       -7.11     12.76 o
 -11   9   2      729.59      739.84     44.64 o
 -10   9   2       14.61       11.83      8.35 o
  -9   9   2     1218.79     1218.69     39.56 o
  -8   9   2      145.88      159.12     17.67 o
  -7   9   2     3473.63     3439.58     72.84 o
  -6   9   2     1917.51     1840.15    109.73 o
  -5   9   2       28.45       28.56      5.63 o
  -4   9   2       34.84       28.73     12.22 o
  -3   9   2     3033.11     2909.78     73.39 o
  -2   9   2      411.37      411.17     19.72 o
  -1   9   2      164.23      155.95     16.15 o
   0   9   2        1.12       -1.25      5.06 o
   1   9   2     2599.72     2508.16     85.19 o
   2   9   2     1201.81     1136.00     49.01 o
   3   9   2        0.26       -2.25     17.74 o
   4   9   2        1.44       19.73     12.45 o
   5   9   2      158.99      165.91     22.28 o
   6   9   2      222.53      309.88     29.76 o
 -14  10   2      199.91      225.29     41.26 o
 -13  10   2      162.22      177.05     28.68 o
 -12  10   2     1368.29     1461.07     49.23 o
 -11  10   2      967.34      949.48     46.32 o
 -10  10   2        1.25       13.62     11.09 o
  -9  10   2      316.62      366.30     31.77 o
  -8  10   2     1705.41     1634.33     84.52 o
  -7  10   2      905.35      939.13     32.67 o
  -6  10   2        1.79       -5.17      6.76 o
  -5  10   2     1057.12     1120.48     60.15 o
  -4  10   2     4360.68     4335.50    105.23 o
  -3  10   2     1479.67     1389.08     42.87 o
  -2  10   2      381.85      433.91     21.83 o
  -1  10   2     1083.54     1108.43     30.91 o
   0  10   2     1068.49     1167.68     51.06 o
   1  10   2     1942.89     1842.62     70.31 o
   2  10   2        1.38       -4.75     12.09 o
   3  10   2       18.98       32.69     15.68 o
   4  10   2       68.90       71.84     17.62 o
   5  10   2      114.89      144.69     23.00 o
 -13  11   2      119.63       92.57     30.12 o
 -12  11   2        0.07        9.38     12.68 o
 -11  11   2      705.14      631.57     99.03 o
 -10  11   2      690.43      666.79     39.38 o
  -9  11   2      169.20      184.90     60.24 o
  -8  11   2      143.38      117.50     12.91 o
  -7  11   2     1193.68     1192.55     39.93 o
  -6  11   2      804.87      749.07     29.68 o
  -5  11   2       90.59      103.10     17.10 o
  -4  11   2       39.01       39.81     10.32 o
  -3  11   2     2142.35     2110.05     60.31 o
  -2  11   2      590.30      592.20     27.01 o
  -1  11   2        1.42       -4.65     12.80 o
   0  11   2      245.55      249.83     32.60 o
   1  11   2      226.96      246.60     27.13 o
   2  11   2      218.88      284.20     29.74 o
   3  11   2        8.90        8.81     15.14 o
   4  11   2       60.37       90.08     20.22 o
 -13  12   2       36.82       73.39     25.17 o
 -12  12   2      499.07      581.61     74.68 o
 -11  12   2       11.08       22.97     13.97 o
 -10  12   2      457.14      453.26     48.69 o
  -9  12   2      111.86      112.08     18.67 o
  -8  12   2      560.77      575.70     31.97 o
  -7  12   2      760.80      746.11     31.22 o
  -6  12   2      660.49      606.77     28.26 o
  -5  12   2      633.93      605.96     28.60 o
  -4  12   2       17.62       24.49     14.65 o
  -3  12   2        2.73       17.33      9.99 o
  -2  12   2        2.23       11.76     14.22 o
  -1  12   2        0.01       11.60     14.20 o
   0  12   2      162.27      182.35     25.38 o
   1  12   2        1.80       -2.41     15.14 o
   2  12   2      196.68      194.01     49.93 o
   3  12   2      117.24      137.19     27.23 o
 -12  13   2       39.48       25.35     21.04 o
 -11  13   2      383.07      359.37     32.97 o
 -10  13   2      172.60      158.89     21.88 o
  -9  13   2       48.61       51.16     16.04 o
  -8  13   2       49.41       69.91     14.06 o
  -7  13   2      389.38      368.54     24.24 o
  -6  13   2       24.11       11.24     10.40 o
  -5  13   2      420.22      423.11     25.82 o
  -4  13   2        1.15       -0.06      9.89 o
  -3  13   2      696.05      735.90     63.54 o
  -2  13   2      618.96      547.05     41.42 o
  -1  13   2       58.29       56.36     19.54 o
   0  13   2       77.82       99.19     22.74 o
   1  13   2       58.20       49.54     21.15 o
   2  13   2      424.35      486.06     59.42 o
 -11  14   2       69.12       93.45     40.44 o
 -10  14   2      102.72      110.65     20.91 o
  -9  14   2        9.37       12.48     19.39 o
  -8  14   2      335.65      348.61     24.55 o
  -7  14   2        2.00       19.23     16.20 o
  -6  14   2      121.30      111.48     15.40 o
  -5  14   2       49.62       58.48     13.20 o
  -4  14   2      254.18      273.47     60.24 o
  -3  14   2      247.53      260.35     34.25 o
  -2  14   2       60.42       58.03     40.02 o
  -1  14   2       60.38       60.43     32.60 o
   0  14   2        9.60       33.83     20.42 o
 -10  15   2        5.18       -2.27     37.55 o
  -9  15   2      201.82      229.31     27.26 o
  -8  15   2      447.46      397.16     27.92 o
  -7  15   2       67.96       89.57     14.77 o
  -6  15   2      173.83      156.46     25.01 o
  -5  15   2       77.42       65.39     28.06 o
  -4  15   2      150.48      171.25     55.29 o
  -3  15   2       10.20       33.39     18.43 o
  -2  15   2       28.79       26.06     19.08 o
  -8  16   2      126.27      155.14     33.01 o
  -7  16   2      162.94      134.68     23.73 o
  -6  16   2        1.72        1.60     21.46 o
   3 -16   3       30.17       46.02     12.15 o
   4 -16   3        4.56       22.30     13.88 o
   5 -16   3        8.31       30.92     14.07 o
   6 -16   3      274.31      304.74     25.98 o
   7 -16   3      270.67      255.76     23.89 o
   8 -16   3        0.59       39.32     17.24 o
   9 -16   3        3.83        7.64     16.80 o
   0 -15   3       46.66       73.11     22.46 o
   1 -15   3        0.36       16.78     18.04 o
   2 -15   3       45.83       47.95     12.19 o
   3 -15   3      448.53      445.43     26.80 o
   4 -15   3      377.43      403.43     27.97 o
   5 -15   3        0.68        2.64     11.63 o
   6 -15   3       22.36       44.59     16.54 o
   7 -15   3      224.87      250.16     22.98 o
   8 -15   3      202.11      223.31     27.43 o
   9 -15   3       22.75       33.32     17.33 o
  10 -15   3       15.52       40.85     18.09 o
  -1 -14   3      480.06      510.16     39.97 o
   0 -14   3       12.99        8.54     17.44 o
   1 -14   3        0.59        6.81     12.39 o
   2 -14   3      171.60      151.94     14.90 o
   3 -14   3      489.25      482.75     28.66 o
   4 -14   3       13.06       15.71     11.10 o
   5 -14   3        2.20       -1.36     10.16 o
   6 -14   3      171.22      169.55     17.81 o
   7 -14   3       45.56       42.88     12.47 o
   8 -14   3      309.45      313.13     30.34 o
   9 -14   3      241.07      232.22     26.51 o
  10 -14   3       55.29       63.25     18.37 o
  11 -14   3      171.20      188.47     25.92 o
  -3 -13   3       65.88      110.30     37.96 o
  -2 -13   3       24.63        7.84     15.76 o
  -1 -13   3      136.72      138.66     23.92 o
   0 -13   3      268.55      292.31     23.15 o
   1 -13   3      107.35      116.09     16.00 o
   2 -13   3       82.19      122.13     19.06 o
   3 -13   3     1378.14     1347.52     45.80 o
   4 -13   3      695.86      681.80     30.72 o
   5 -13   3        0.26        3.24      9.33 o
   6 -13   3       10.20       -2.48      8.86 o
   7 -13   3      562.12      610.60     32.86 o
   8 -13   3     1712.79     1590.95     65.32 o
   9 -13   3       77.84       76.42     17.79 o
  10 -13   3       17.44       40.55     14.22 o
  11 -13   3      115.20      103.89     19.97 o
  12 -13   3      398.29      397.64     68.91 o
  -4 -12   3       39.99       56.20     16.89 o
  -3 -12   3        2.56       14.39     14.55 o
  -2 -12   3       62.76       67.09     13.92 o
  -1 -12   3      137.73      153.38     17.06 o
   0 -12   3       68.37       88.51     11.81 o
   1 -12   3        7.00       10.33      8.46 o
   2 -12   3      118.70      141.56     15.62 o
   3 -12   3       23.79       24.32      9.46 o
   4 -12   3     1222.28     1160.50     39.75 o
   5 -12   3     1205.80     1171.90     39.82 o
   6 -12   3        2.91        3.85      7.90 o
   7 -12   3      164.58      185.49     19.11 o
   8 -12   3      212.31      217.81     24.21 o
   9 -12   3      422.13      404.30     51.58 o
  10 -12   3        2.65        9.42     20.63 o
  11 -12   3        0.47        2.98     12.48 o
  12 -12   3      306.94      315.87     32.29 o
  -5 -11   3       90.69       75.05     17.15 o
  -4 -11   3        5.15       24.35     13.12 o
  -3 -11   3      240.23      235.98     23.14 o
  -2 -11   3       45.57       33.55     11.41 o
  -1 -11   3      951.91      955.30     35.52 o
   0 -11   3      916.79      896.33     40.10 o
   1 -11   3      119.84       99.20     10.86 o
   2 -11   3      140.99      138.55     14.55 o
   3 -11   3      197.92      217.21     17.10 o
   4 -11   3      800.87      764.03     47.45 o
   5 -11   3       56.45       49.30     10.23 o
   6 -11   3       17.33       15.39      8.26 o
   7 -11   3     1099.42     1126.65     37.70 o
   8 -11   3      225.58      218.62     23.90 o
   9 -11   3      115.37       90.35     17.79 o
  10 -11   3      183.01      200.55     23.63 o
  11 -11   3      199.53      191.07     24.42 o
  12 -11   3      749.47      794.85     47.09 o
  13 -11   3        4.16       15.02     28.06 o
  -6 -10   3      447.66      492.33     33.84 o
  -5 -10   3      203.05      247.06     49.51 o
  -4 -10   3       56.17       40.34     10.79 o
  -3 -10   3        0.76        0.59      8.31 o
  -2 -10   3       97.90       98.48     13.30 o
  -1 -10   3      234.76      243.50     17.92 o
   0 -10   3        0.09       -0.98      6.07 o
   1 -10   3       35.11       22.07     12.38 o
   2 -10   3     1467.19     1434.11     43.16 o
   3 -10   3      326.50      296.80     18.02 o
   4 -10   3      284.71      290.56     17.89 o
   5 -10   3     1293.41     1281.02     39.63 o
   6 -10   3      347.81      339.30     19.28 o
   7 -10   3     1566.07     1662.28     60.94 o
   8 -10   3        0.97       -0.65     10.78 o
   9 -10   3      687.12      659.39     92.43 o
  10 -10   3        6.87       -2.96      9.72 o
  11 -10   3      378.89      378.41     39.20 o
  12 -10   3       23.49       33.43     16.09 o
  13 -10   3      279.79      274.90     40.85 o
  -7  -9   3       42.52       64.37     23.11 o
  -6  -9   3      105.37      126.19     25.17 o
  -5  -9   3       90.65       77.33     12.06 o
  -4  -9   3     1059.22     1010.47     35.10 o
  -3  -9   3       64.26       87.76     11.91 o
  -2  -9   3      245.44      217.32     16.63 o
  -1  -9   3      679.11      668.57     22.87 o
   0  -9   3      373.24      386.37     16.79 o
   1  -9   3     1308.91     1363.14     51.51 o
   2  -9   3      681.35      636.86     23.92 o
   3  -9   3     1611.80     1660.91     46.32 o
   4  -9   3     3728.39     3738.90     90.16 o
   5  -9   3      386.56      438.38     20.03 o
   6  -9   3     2414.81     2387.42     62.24 o
   7  -9   3      320.10      349.90     14.55 o
   8  -9   3     2052.28     2065.35     56.72 o
   9  -9   3       85.91       83.35     12.06 o
  10  -9   3      183.42      194.19     17.25 o
  11  -9   3      172.13      175.66     17.34 o
  12  -9   3      377.68      379.31     24.88 o
  13  -9   3        5.77       -1.55     10.68 o
  -7  -8   3       20.41       22.04     11.95 o
  -6  -8   3      266.25      250.77     18.57 o
  -5  -8   3      357.91      354.32     20.48 o
  -4  -8   3       21.18       25.25      7.96 o
  -3  -8   3      181.87      166.71     11.06 o
  -2  -8   3     2908.66     2972.02     62.92 o
  -1  -8   3     1793.27     1734.96     40.84 o
   0  -8   3       54.23       46.36      6.68 o
   1  -8   3      915.24      900.20     45.15 o
   2  -8   3     1186.03     1145.46     33.98 o
   3  -8   3     5620.56     5692.27    129.26 o
   4  -8   3      967.92      942.71     23.39 o
   5  -8   3      368.93      433.57     20.73 o
   6  -8   3      733.20      689.44     19.96 o
   7  -8   3     1268.99     1223.75     36.78 o
   8  -8   3       35.07       30.03      8.15 o
   9  -8   3      134.45      140.92     13.82 o
  10  -8   3      107.22      107.67     19.75 o
  11  -8   3      701.05      677.41     47.24 o
  12  -8   3       56.42       71.98     16.89 o
  13  -8   3      561.44      568.42     38.41 o
  -9  -7   3      130.32      132.86     27.23 o
  -8  -7   3       40.04       32.00     11.87 o
  -7  -7   3       16.82       22.80      7.91 o
  -6  -7   3       41.79       45.10     10.96 o
  -5  -7   3     1768.16     1569.05     49.31 o
  -4  -7   3      864.53      917.92     26.06 o
  -3  -7   3       11.27        3.97      5.96 o
  -2  -7   3       74.29       68.36      6.69 o
  -1  -7   3      506.08      438.01     12.63 o
   0  -7   3     8482.28     8689.41    191.15 o
   1  -7   3     1580.69     1640.92     43.19 o
   2  -7   3       75.91       68.15      7.74 o
   3  -7   3     3515.31     3441.91     81.12 o
   4  -7   3     3629.04     3603.83     71.78 o
   5  -7   3     1511.48     1453.26     33.17 o
   6  -7   3       43.85       54.29      5.93 o
   7  -7   3     3273.83     3340.98     99.01 o
   8  -7   3     6386.51     6583.07    311.11 o
   9  -7   3      415.57      392.80     21.44 o
  10  -7   3       65.74       72.61     11.74 o
  11  -7   3      329.92      314.89     21.97 o
  12  -7   3      868.56      840.93     35.15 o
  13  -7   3      153.74      160.49     19.02 o
  -9  -6   3      212.32      215.39     32.18 o
  -8  -6   3       80.71      109.56     13.14 o
  -7  -6   3        7.13       13.41      6.58 o
  -6  -6   3     1120.25     1074.21     29.70 o
  -5  -6   3     2180.28     2068.80     47.24 o
  -4  -6   3       44.24       43.82      6.19 o
  -3  -6   3       78.51       84.11      7.45 o
  -2  -6   3      691.40      723.42     19.54 o
  -1  -6   3     3119.23     3104.23     58.04 o
   0  -6   3     1239.10     1386.62     70.27 o
   1  -6   3      392.04      369.09     24.56 o
   2  -6   3     4937.29     5158.53    115.45 o
   3  -6   3     5995.34     6218.02    148.89 o
   4  -6   3     1526.36     1543.72     33.93 o
   5  -6   3     2913.76     3002.02     60.77 o
   6  -6   3        0.03        3.04      4.17 o
   7  -6   3     1734.22     1693.90     46.47 o
   8  -6   3        6.81        0.63      6.56 o
   9  -6   3      729.44      705.98     29.08 o
  10  -6   3        3.80       20.75      8.98 o
  11  -6   3       18.66       14.56     13.55 o
  12  -6   3      126.84      134.90     16.50 o
  13  -6   3      670.10      738.07     35.55 o
 -10  -5   3      139.18      141.94     27.23 o
  -9  -5   3       73.51       85.23     12.85 o
  -8  -5   3      276.71      318.86     19.80 o
  -7  -5   3       35.09       42.01      7.59 o
  -6  -5   3       16.51        7.15      5.42 o
  -5  -5   3      847.67      781.23     22.48 o
  -4  -5   3     2338.65     2156.94     46.92 o
  -3  -5   3       21.11       12.85      4.01 o
  -2  -5   3      795.55      789.01     20.17 o
  -1  -5   3     7963.65     7829.03    130.93 o
   0  -5   3    21306.94    22267.45    405.39 o
   1  -5   3     1380.60     1345.71     34.61 o
   2  -5   3     3099.30     3211.78     62.52 o
   3  -5   3     7302.67     7581.45    141.61 o
   4  -5   3    21362.28    23373.00    491.53 o
   5  -5   3     1540.98     1462.24     32.36 o
   6  -5   3       14.78       10.20      5.57 o
   7  -5   3      959.42      850.18     27.90 o
   8  -5   3     3687.39     3640.60     89.09 o
   9  -5   3       98.82       91.71     17.53 o
  10  -5   3      574.90      564.56     39.12 o
  11  -5   3       27.29       26.83     10.80 o
  12  -5   3     1027.40     1070.85     40.02 o
  13  -5   3       30.79       33.52     19.96 o
 -11  -4   3      114.28      179.08     33.01 o
 -10  -4   3       66.53       63.54     14.29 o
  -9  -4   3      149.67      160.20     15.71 o
  -8  -4   3       11.44       29.26      8.07 o
  -7  -4   3       43.98       54.22      7.50 o
  -6  -4   3     3446.72     3077.51    108.80 o
  -5  -4   3     1772.59     1768.35     39.70 o
  -4  -4   3      769.09      730.33     19.77 o
  -3  -4   3     4820.76     5160.87     99.13 o
  -2  -4   3      140.49      181.19      7.98 o
  -1  -4   3      536.23      476.15     11.59 o
   0  -4   3     4565.38     4890.80     92.09 o
   1  -4   3     8741.75     9356.46    172.35 o
   2  -4   3     2126.47     2218.11     44.00 o
   3  -4   3       27.32       26.09      3.49 o
   4  -4   3     2968.70     3033.77     59.89 o
   5  -4   3     9331.19     9546.89    177.91 o
   6  -4   3      500.73      521.06     19.20 o
   7  -4   3      453.86      481.21     26.04 o
   8  -4   3     1264.67     1215.93     43.48 o
   9  -4   3     5390.42     5296.50    125.30 o
  10  -4   3      745.87      720.75     29.70 o
  11  -4   3      120.43      109.68     14.75 o
  12  -4   3       19.62       44.33     12.15 o
  13  -4   3      611.32      638.16     33.19 o
 -11  -3   3       88.74      117.15     23.52 o
 -10  -3   3       46.68       58.75     11.59 o
  -9  -3   3      119.10      109.63     16.50 o
  -8  -3   3      854.70      829.30     29.15 o
  -7  -3   3      352.56      320.43     13.89 o
  -6  -3   3      109.41      113.27      8.52 o
  -5  -3   3     2770.97     2606.94     54.34 o
  -4  -3   3    11465.71    11447.93    212.39 o
  -3  -3   3      985.45      983.70     22.87 o
  -2  -3   3      535.57      560.13     14.41 o
  -1  -3   3     6666.45     7139.56    127.85 o
   0  -3   3    14044.62    14935.84    314.29 o
   1  -3   3    27077.77    29146.40    527.53 o
   2  -3   3    10517.44    11082.27    202.90 o
   3  -3   3      558.83      638.21     17.44 o
   4  -3   3     4869.26     4701.65     89.60 o
   5  -3   3      219.12      255.70      9.28 o
   6  -3   3      716.66      658.99     25.98 o
   7  -3   3        2.35       11.94      5.03 o
   8  -3   3     1339.91     1338.11     40.17 o
   9  -3   3       44.81       50.59     14.06 o
  10  -3   3      257.04      257.54     31.72 o
  11  -3   3       20.59       14.44     17.02 o
  12  -3   3      113.71      119.66     16.04 o
  13  -3   3        0.28       10.73     23.11 o
 -12  -2   3        0.14       27.14     13.26 o
 -11  -2   3       88.59      110.16     26.41 o
 -10  -2   3     1228.12     1147.03     38.85 o
  -9  -2   3     2544.83     2461.86     65.86 o
  -8  -2   3       13.87       24.09      7.16 o
  -7  -2   3      781.47      726.87     26.68 o
  -6  -2   3     1072.76     1063.26     26.27 o
  -5  -2   3     1933.99     1869.15     40.19 o
  -4  -2   3      341.06      333.02     11.03 o
  -3  -2   3     2632.10     2576.67     51.04 o
  -2  -2   3      274.21      308.12      9.07 o
  -1  -2   3      197.01      162.11      5.80 o
   0  -2   3    14318.71    15488.78    324.94 o
   1  -2   3    42940.91    45876.03    828.02 o
   2  -2   3     1055.90     1145.24     24.02 o
   3  -2   3     4338.05     4504.48     98.94 o
   4  -2   3      449.75      430.96     12.08 o
   5  -2   3    11003.04    11977.86    221.54 o
   6  -2   3     1371.59     1414.87     31.90 o
   7  -2   3      191.67      186.18     13.48 o
   8  -2   3      189.50      182.20     14.42 o
   9  -2   3      271.92      258.79     18.10 o
  10  -2   3      161.81      185.02     17.05 o
  11  -2   3      210.96      211.69     19.20 o
  12  -2   3        0.29       -2.53     13.63 o
 -12  -1   3      413.76      409.64     32.68 o
 -11  -1   3        3.37        0.72      9.46 o
 -10  -1   3      155.78      147.67     21.21 o
  -9  -1   3      764.18      723.91     27.28 o
  -8  -1   3      706.42      679.85     33.62 o
  -7  -1   3       16.06       17.93      4.69 o
  -6  -1   3        6.59       15.39      3.93 o
  -5  -1   3     4916.77     4941.69     94.97 o
  -4  -1   3    10516.88    10566.49    194.95 o
  -3  -1   3      489.82      512.94     12.86 o
  -2  -1   3     2760.61     2865.62     54.95 o
  -1  -1   3     1717.25     1795.87     34.73 o
   0  -1   3      171.02      169.41      4.68 o
   1  -1   3       45.43       49.42      3.26 o
   2  -1   3      120.85      121.72      5.32 o
   3  -1   3       54.48       55.37      4.06 o
   4  -1   3     4956.94     5098.76     97.04 o
   5  -1   3      383.22      389.65     12.31 o
   6  -1   3     4314.16     4590.85     90.04 o
   7  -1   3      126.39      141.28     12.15 o
   8  -1   3     1919.18     1867.34     77.77 o
   9  -1   3      178.50      183.94     15.82 o
  10  -1   3     1018.90     1013.44     36.81 o
  11  -1   3       62.51       56.94     15.85 o
  12  -1   3      200.08      235.35     26.24 o
 -13   0   3      481.95      502.18     37.61 o
 -12   0   3       56.20       79.91     16.44 o
 -11   0   3       28.01       28.02      9.93 o
 -10   0   3      240.73      242.41     22.90 o
  -9   0   3     2158.39     1912.42     66.83 o
  -8   0   3        0.17        6.77      9.30 o
  -7   0   3     1706.11     1653.68     36.94 o
  -6   0   3      672.39      688.95     18.15 o
  -5   0   3    12197.54    12336.41    227.54 o
  -4   0   3     1348.78     1443.55     30.37 o
  -3   0   3     5385.94     5570.93    103.75 o
  -2   0   3     9425.05     9953.73    245.52 o
  -1   0   3     2438.85     2714.52     51.15 o
   0   0   3        6.51        4.75      2.50 o
   1   0   3     8400.01     8917.84    163.39 o
   2   0   3        5.30        1.45      2.04 o
   3   0   3     5825.59     6114.81    114.69 o
   4   0   3        1.54        4.70      2.84 o
   5   0   3     2385.09     2289.59     47.87 o
   6   0   3      103.05      129.21      8.24 o
   7   0   3     1511.34     1433.01     41.40 o
   8   0   3      167.85      184.64     14.99 o
   9   0   3     1037.27     1065.92     36.66 o
  10   0   3      167.00      172.47     20.98 o
  11   0   3        6.19       -1.02     12.21 o
 -13   1   3      379.15      345.37     35.07 o
 -12   1   3      802.33      830.39     50.72 o
 -11   1   3        0.24       -0.39      7.24 o
 -10   1   3      132.47      136.24     13.60 o
  -9   1   3     2037.03     1839.21     51.14 o
  -8   1   3     6129.72     5945.56    135.57 o
  -7   1   3      827.47      782.17     20.42 o
  -6   1   3      179.68      183.69      8.03 o
  -5   1   3     2848.52     2799.92     55.62 o
  -4   1   3     9938.60     9999.09    184.53 o
  -3   1   3     6093.20     6255.93    116.24 o
  -2   1   3      170.10      170.72     10.72 o
  -1   1   3     8712.28     9392.10    171.85 o
   0   1   3    67858.22    66652.64   1411.12 o
   1   1   3       35.76       29.50      5.40 o
   2   1   3     8705.14     9489.60    174.94 o
   3   1   3      423.06      580.77     15.25 o
   4   1   3    14815.85    14795.42    335.58 o
   5   1   3     2568.58     2481.88     52.29 o
   6   1   3       12.75       21.40      5.24 o
   7   1   3      221.99      208.19     14.63 o
   8   1   3     1205.56     1162.65     37.56 o
   9   1   3      366.96      355.86     27.35 o
  10   1   3       20.10       26.65     12.80 o
  11   1   3       56.64       89.83     31.36 o
 -13   2   3      504.72      568.45     54.05 o
 -12   2   3       15.05       24.64     10.23 o
 -11   2   3      535.08      555.42     26.08 o
 -10   2   3      631.33      591.88     25.10 o
  -9   2   3      506.21      451.90     20.77 o
  -8   2   3      354.90      327.49     26.03 o
  -7   2   3     1124.55     1129.02     31.33 o
  -6   2   3     1056.31     1071.78     24.94 o
  -5   2   3     5557.74     5715.18    108.28 o
  -4   2   3      583.27      591.91     15.08 o
  -3   2   3     2185.79     2183.49     43.42 o
  -2   2   3     2102.41     2365.45     46.93 o
  -1   2   3     6479.88     6539.45    121.10 o
   0   2   3      386.87      374.46      9.78 o
   1   2   3     1311.11     1129.66     24.06 o
   2   2   3        3.15        8.12      4.88 o
   3   2   3     1562.44     1753.57     37.07 o
   4   2   3      416.06      435.01     16.20 o
   5   2   3     3378.73     3222.89     94.81 o
   6   2   3      397.36      386.57     19.53 o
   7   2   3        4.86        1.83      6.30 o
   8   2   3      152.05      167.71     23.11 o
   9   2   3     1169.15     1313.43     54.54 o
  10   2   3      450.96      462.78     33.84 o
  11   2   3       32.15       36.72     15.76 o
 -13   3   3      172.53      180.55     24.21 o
 -12   3   3      638.42      714.28     31.44 o
 -11   3   3       84.69      100.23     13.47 o
 -10   3   3      566.53      529.12     25.13 o
  -9   3   3      682.13      684.12     25.95 o
  -8   3   3     4883.35     4532.27    284.74 o
  -7   3   3       52.29       75.30      5.59 o
  -6   3   3     1139.23     1057.71     29.00 o
  -5   3   3     1865.22     2037.14     42.52 o
  -4   3   3    23930.75    24832.76    452.22 o
  -3   3   3     1626.33     1543.22     32.70 o
  -2   3   3        0.98        3.32      2.56 o
  -1   3   3       29.59       21.97      3.84 o
   0   3   3     9095.77     9424.48    200.08 o
   1   3   3     6911.31     7471.06    139.22 o
   2   3   3       15.01       12.31      3.22 o
   3   3   3     2156.46     2151.44     45.10 o
   4   3   3     6242.25     5928.44    114.37 o
   5   3   3     1783.57     1679.57     43.42 o
   6   3   3      136.14      173.41     11.53 o
   7   3   3       65.02       63.46     13.12 o
   8   3   3      772.63      769.59     38.19 o
   9   3   3      744.24      710.12     38.77 o
  10   3   3       14.05       20.28     36.31 o
 -14   4   3       22.90       43.49     15.46 o
 -13   4   3       44.30       54.85     13.03 o
 -12   4   3       71.75       65.19     12.98 o
 -11   4   3     1268.56     1273.44     52.93 o
 -10   4   3      245.67      246.84     17.66 o
  -9   4   3     2850.60     2800.20     71.57 o
  -8   4   3      223.87      244.28     19.49 o
  -7   4   3     3428.02     3364.29     68.03 o
  -6   4   3        6.64       11.62      3.56 o
  -5   4   3     2788.12     2751.46     55.77 o
  -4   4   3      157.85      166.89      8.33 o
  -3   4   3     2344.48     2386.42     48.58 o
  -2   4   3     1066.76     1048.88     23.68 o
  -1   4   3     7727.63     8301.08    154.30 o
   0   4   3     1034.03     1057.34     23.84 o
   1   4   3    20910.72    22356.27    407.86 o
   2   4   3     2511.61     2474.82     50.82 o
   3   4   3      657.81      703.04     19.38 o
   4   4   3       19.25       20.21      5.11 o
   5   4   3     4910.73     4693.97    125.83 o
   6   4   3     1885.45     1985.61     54.89 o
   7   4   3      259.80      252.06     23.63 o
   8   4   3      637.57      683.37     63.96 o
   9   4   3      831.18      778.71     43.17 o
 -14   5   3      375.69      340.54     32.97 o
 -13   5   3       29.49       28.90     14.22 o
 -12   5   3      933.49      944.18     52.40 o
 -11   5   3       12.14       20.11     22.69 o
 -10   5   3     1203.70     1233.08     39.31 o
  -9   5   3      150.73      137.43     12.94 o
  -8   5   3     1846.69     1798.35     49.01 o
  -7   5   3      191.32      197.45     11.08 o
  -6   5   3       48.04       52.11      5.53 o
  -5   5   3     2172.86     2125.08     45.35 o
  -4   5   3     5693.94     5696.37    109.23 o
  -3   5   3     4410.48     4537.93     87.97 o
  -2   5   3      522.65      504.33     14.20 o
  -1   5   3     1097.06     1146.05     26.16 o
   0   5   3     5900.37     6106.47    135.45 o
   1   5   3     3836.61     3965.37     78.30 o
   2   5   3     1029.07     1014.47     25.30 o
   3   5   3      345.88      328.07     13.29 o
   4   5   3      301.35      327.49     19.87 o
   5   5   3       36.26       50.75     10.60 o
   6   5   3      203.86      236.06     17.63 o
   7   5   3       10.07       20.10     10.78 o
   8   5   3        8.21       21.44     11.95 o
   9   5   3      102.45       87.85     20.63 o
 -14   6   3       69.61       81.58     14.07 o
 -13   6   3      802.23      765.75     39.47 o
 -12   6   3      130.70      149.13     16.23 o
 -11   6   3       11.63       14.85      8.70 o
 -10   6   3      234.02      231.24     17.26 o
  -9   6   3     2885.65     2695.69     70.00 o
  -8   6   3      244.70      274.10     25.65 o
  -7   6   3     2536.65     2461.36     53.00 o
  -6   6   3      512.08      537.93     16.95 o
  -5   6   3     7692.33     8083.95    153.49 o
  -4   6   3       42.99       65.81      6.26 o
  -3   6   3     5472.97     5582.67    107.66 o
  -2   6   3     1187.57     1128.37     26.67 o
  -1   6   3     1078.69     1138.62     26.87 o
   0   6   3        2.27        8.04      2.91 o
   1   6   3     4521.26     4459.26     88.07 o
   2   6   3      783.65      825.58     35.26 o
   3   6   3        2.63        3.65      7.50 o
   4   6   3      547.80      553.41     24.38 o
   5   6   3     1391.63     1436.37     44.31 o
   6   6   3      737.98      733.33     30.16 o
   7   6   3       38.42       40.38     13.12 o
   8   6   3       11.25       23.90     20.63 o
 -14   7   3      105.23      116.20     16.38 o
 -13   7   3       68.74       85.87     14.43 o
 -12   7   3      896.52      866.95     34.65 o
 -11   7   3        3.79        7.13      8.47 o
 -10   7   3       28.71       29.78      8.68 o
  -9   7   3      318.62      266.19     17.62 o
  -8   7   3     7539.88     6935.06    320.79 o
  -7   7   3     1465.12     1383.55     42.76 o
  -6   7   3      236.91      239.18     11.85 o
  -5   7   3      272.54      301.74     19.06 o
  -4   7   3     5322.44     5197.26    101.87 o
  -3   7   3      190.42      157.85      8.96 o
  -2   7   3      408.59      448.50     14.64 o
  -1   7   3       18.24       18.80      4.76 o
   0   7   3     2044.77     2027.91     39.33 o
   1   7   3       30.65       37.66      5.87 o
   2   7   3     2140.35     2183.12     58.16 o
   3   7   3      182.03      192.21     15.27 o
   4   7   3      317.77      330.26     20.12 o
   5   7   3       23.90       41.08     10.34 o
   6   7   3      270.99      296.84     21.60 o
   7   7   3      305.42      300.91     27.41 o
 -14   8   3      200.21      207.08     20.41 o
 -13   8   3     1341.87     1296.40    100.16 o
 -12   8   3       18.98       14.11      9.91 o
 -11   8   3      792.03      785.15     31.57 o
 -10   8   3       26.99       21.26      8.79 o
  -9   8   3     2379.10     2261.40    143.10 o
  -8   8   3      223.14      220.52     16.32 o
  -7   8   3     1056.58     1026.41     28.11 o
  -6   8   3      304.43      343.26     14.57 o
  -5   8   3      400.71      368.84     15.84 o
  -4   8   3       56.46       64.27      6.60 o
  -3   8   3     3770.18     3690.25     75.46 o
  -2   8   3      690.91      680.36     19.75 o
  -1   8   3      921.30      942.09     28.05 o
   0   8   3     1164.33     1118.13     25.39 o
   1   8   3     2187.40     2240.07     59.73 o
   2   8   3     1484.12     1453.41     55.20 o
   3   8   3       44.20       51.06     10.47 o
   4   8   3      207.25      239.16     18.98 o
   5   8   3       13.85       13.75     10.04 o
   6   8   3        3.88       22.33     13.70 o
   7   8   3       66.04       90.78     25.58 o
 -14   9   3       10.80       14.51     11.59 o
 -13   9   3      135.66      153.77     17.94 o
 -12   9   3     1724.37     1743.41     54.87 o
 -11   9   3      935.59      932.97     35.32 o
 -10   9   3       17.85       22.83      9.05 o
  -9   9   3     1649.49     1658.87     51.51 o
  -8   9   3     3992.53     3873.00     81.42 o
  -7   9   3      371.67      330.10     15.50 o
  -6   9   3      626.93      606.38     20.96 o
  -5   9   3       26.84       23.98      5.49 o
  -4   9   3     5835.91     5434.82    300.36 o
  -3   9   3     1576.32     1513.78     44.31 o
  -2   9   3      142.83      141.75     12.61 o
  -1   9   3      397.95      411.75     20.12 o
   0   9   3      297.52      331.70     45.39 o
   1   9   3      366.56      383.53     30.53 o
   2   9   3        0.68       -3.10     12.09 o
   3   9   3        2.54       15.00     12.48 o
   4   9   3      445.27      449.73     47.04 o
   5   9   3       41.77       64.37     18.16 o
   6   9   3        9.00       49.34     16.89 o
 -14  10   3       22.73       20.63     23.11 o
 -13  10   3       67.38       87.91     18.00 o
 -12  10   3       17.97       40.50     12.04 o
 -11  10   3      605.26      583.80     42.32 o
 -10  10   3       15.79       11.55     10.78 o
  -9  10   3       33.63       27.55     11.28 o
  -8  10   3        9.86        3.22      7.96 o
  -7  10   3     3728.55     3503.33     88.12 o
  -6  10   3     1864.71     1848.51     66.13 o
  -5  10   3       15.07       14.12      7.21 o
  -4  10   3       23.04       23.06     11.29 o
  -3  10   3      960.10     1008.21     34.65 o
  -2  10   3      725.77      715.52     27.88 o
  -1  10   3       63.00       92.89     24.34 o
   0  10   3      333.59      405.67     31.80 o
   1  10   3      810.62      875.69     44.61 o
   2  10   3      145.45      168.26     22.74 o
   3  10   3       75.87       89.39     33.83 o
   4  10   3        1.49       15.20     20.22 o
   5  10   3      182.24      258.59     36.72 o
 -13  11   3      131.71      162.83     54.88 o
 -12  11   3     1160.67     1230.61     56.52 o
 -11  11   3      466.87      391.41     32.38 o
 -10  11   3      302.34      267.69     26.51 o
  -9  11   3       42.89       53.08     14.22 o
  -8  11   3     1345.88     1311.69     49.90 o
  -7  11   3      735.12      742.08     30.40 o
  -6  11   3      133.05      131.81     14.25 o
  -5  11   3        7.66        4.15      7.98 o
  -4  11   3      479.31      464.85     32.54 o
  -3  11   3      173.21      166.87     15.50 o
  -2  11   3      204.16      187.27     24.21 o
  -1  11   3      130.42      155.98     22.46 o
   0  11   3      836.72      904.58     48.14 o
   1  11   3      649.99      605.26     40.83 o
   2  11   3        0.37       15.10     30.95 o
   3  11   3        2.87       20.38     15.26 o
   4  11   3      139.28      177.77     24.91 o
 -13  12   3      152.04      237.91     38.37 o
 -12  12   3        5.22      -12.45     12.45 o
 -11  12   3      944.30      947.28     47.81 o
 -10  12   3      226.37      201.07     39.61 o
  -9  12   3      304.00      268.33     39.20 o
  -8  12   3      190.42      217.85     18.37 o
  -7  12   3     1304.85     1232.67     42.31 o
  -6  12   3      231.23      244.17     19.93 o
  -5  12   3        4.73       25.37     10.18 o
  -4  12   3      152.83      161.39     16.62 o
  -3  12   3     1057.79     1127.84     53.39 o
  -2  12   3     1023.87     1039.18     96.55 o
  -1  12   3       17.41       32.00     20.22 o
   0  12   3        7.51       18.83     14.07 o
   1  12   3      285.26      341.55     34.04 o
   2  12   3      401.10      371.00     35.37 o
 -12  13   3      143.97      206.35     26.08 o
 -11  13   3        1.26       12.87     13.70 o
 -10  13   3      115.26      135.08     33.83 o
  -9  13   3       14.58       43.13     14.45 o
  -8  13   3      785.95      763.68     33.05 o
  -7  13   3      278.58      289.81     22.35 o
  -6  13   3      287.06      284.04     21.92 o
  -5  13   3      547.12      534.19     28.65 o
  -4  13   3      129.46      130.71     22.41 o
  -3  13   3      412.01      429.00     36.76 o
  -2  13   3       28.11       13.95     18.57 o
  -1  13   3       16.80        7.10     16.44 o
   0  13   3       39.01       47.82     31.77 o
   1  13   3        3.30       -4.33     17.48 o
 -11  14   3      182.23      148.05     23.90 o
 -10  14   3       77.60      111.90     20.66 o
  -9  14   3      141.84      134.21     21.59 o
  -8  14   3      187.83      204.80     20.34 o
  -7  14   3      176.50      201.56     27.08 o
  -6  14   3      378.05      353.46     24.98 o
  -5  14   3        1.37       35.28     16.21 o
  -4  14   3       27.80       20.33     15.39 o
  -3  14   3      231.80      231.06     30.28 o
  -2  14   3      200.74      189.74     29.11 o
  -1  14   3        7.88       19.83     19.23 o
 -10  15   3        7.59        3.76     16.62 o
  -9  15   3        2.88       41.23     16.89 o
  -8  15   3      277.66      304.37     24.85 o
  -7  15   3       12.13       55.21     18.32 o
  -6  15   3       13.05       14.21     17.15 o
  -5  15   3       32.85       57.77     28.06 o
  -4  15   3       98.89      115.11     24.49 o
  -3  15   3       11.76       65.05     31.77 o
   3 -16   4       46.12       54.34     12.43 o
   4 -16   4      318.45      339.89     52.69 o
   5 -16   4       30.15       18.07     15.58 o
   6 -16   4       11.84       12.65     13.53 o
   7 -16   4      243.19      253.78     23.64 o
   8 -16   4      126.58      172.32     25.50 o
   0 -15   4       82.83      139.84     26.41 o
   1 -15   4       18.93       44.51     13.34 o
   2 -15   4      226.21      241.01     19.45 o
   3 -15   4      199.96      209.51     18.17 o
   4 -15   4       19.65       33.37     12.84 o
   5 -15   4       29.53       30.43     14.76 o
   6 -15   4      478.32      472.17     34.85 o
   7 -15   4      298.31      328.58     25.26 o
   8 -15   4       63.91       86.10     19.74 o
   9 -15   4      114.43      110.62     36.31 o
  10 -15   4       65.10       60.50     18.80 o
  -2 -14   4        6.53      -31.36     31.36 o
  -1 -14   4      169.14      182.06     21.22 o
   0 -14   4      162.82      144.48     19.02 o
   1 -14   4       33.63       29.34     10.20 o
   2 -14   4      148.99      158.81     15.23 o
   3 -14   4     1005.75      957.08     41.97 o
   4 -14   4      404.14      439.05     27.18 o
   5 -14   4       44.73       29.42     11.21 o
   6 -14   4        0.20        0.65     10.06 o
   7 -14   4      321.16      360.59     25.00 o
   8 -14   4      595.56      542.47     38.22 o
   9 -14   4      108.30       74.96     17.84 o
  10 -14   4        9.54       22.18     16.31 o
  11 -14   4       67.91       56.12     19.02 o
  -3 -13   4      140.26      157.46     52.81 o
  -2 -13   4      387.27      379.68     26.76 o
  -1 -13   4       10.96       23.09     21.20 o
   0 -13   4      151.82      155.97     18.08 o
   1 -13   4       91.30       86.42     11.81 o
   2 -13   4      115.80      117.54     14.07 o
   3 -13   4      400.13      425.31     25.53 o
   4 -13   4       15.92       15.73     10.13 o
   5 -13   4      231.43      224.99     19.15 o
   6 -13   4        8.51       19.76     10.22 o
   7 -13   4        4.43       -8.95      8.95 o
   8 -13   4       97.56       95.95     18.84 o
   9 -13   4       46.43       50.26     31.36 o
  10 -13   4       80.73      113.93     21.88 o
  11 -13   4      309.98      270.61     30.19 o
  12 -13   4      138.68      145.53     24.79 o
  -4 -12   4       79.38      108.01     19.54 o
  -3 -12   4        2.46       14.15     10.99 o
  -2 -12   4       56.48       62.67     13.13 o
  -1 -12   4      420.50      463.05     27.40 o
   0 -12   4      810.26      849.15     29.54 o
   1 -12   4       63.41       68.03     10.33 o
   2 -12   4       34.71       34.32     10.64 o
   3 -12   4      442.60      474.02     26.57 o
   4 -12   4      595.62      551.12     27.10 o
   5 -12   4       35.01       40.88     10.04 o
   6 -12   4        0.11        7.58      9.30 o
   7 -12   4      839.33      873.66     33.50 o
   8 -12   4      714.04      769.79    141.53 o
   9 -12   4      100.35       78.90     18.37 o
  10 -12   4      129.42       97.59     19.54 o
  11 -12   4      340.68      357.04     33.12 o
  12 -12   4      538.18      619.20     43.33 o
  -5 -11   4      205.33      212.08     35.48 o
  -4 -11   4       59.86       52.28     13.88 o
  -3 -11   4      242.37      281.94     29.50 o
  -2 -11   4       65.52       53.14     12.73 o
  -1 -11   4      191.87      178.70     17.18 o
   0 -11   4      266.50      259.59     16.27 o
   1 -11   4      346.84      334.16     20.84 o
   2 -11   4      229.56      276.72     19.43 o
   3 -11   4        2.23        3.50      7.85 o
   4 -11   4     1649.37     1684.92     61.46 o
   5 -11   4     1516.92     1387.95     43.34 o
   6 -11   4      329.45      341.92     22.43 o
   7 -11   4      861.85      866.73     31.92 o
   8 -11   4      347.32      313.94     31.36 o
   9 -11   4     1239.28     1255.24    102.74 o
  10 -11   4       58.70       57.52     15.39 o
  11 -11   4        0.94        1.52     12.48 o
  12 -11   4       53.81       67.08     18.32 o
  13 -11   4      204.86      207.96     40.44 o
  -6 -10   4       31.66       27.23     19.81 o
  -5 -10   4       22.38       29.01     11.45 o
  -4 -10   4       13.07       18.45     10.43 o
  -3 -10   4       98.16      100.02     13.32 o
  -2 -10   4        4.46        0.83     12.25 o
  -1 -10   4     1165.86     1189.38     40.60 o
   0 -10   4      882.96      805.65     25.58 o
   1 -10   4      543.50      495.64     51.99 o
   2 -10   4      744.04      752.02     28.39 o
   3 -10   4      121.94      110.15     12.33 o
   4 -10   4     1840.77     1876.02     53.55 o
   5 -10   4       11.00       15.33      7.84 o
   6 -10   4       84.05       70.20      9.93 o
   7 -10   4      331.00      342.07     30.24 o
   8 -10   4      306.32      295.63     65.19 o
   9 -10   4        3.61        7.87     11.28 o
  10 -10   4      229.15      163.97     21.15 o
  11 -10   4      198.41      215.00     24.67 o
  12 -10   4      644.00      651.34     86.24 o
  13 -10   4        9.30       13.87     20.22 o
  -7  -9   4       10.70        5.78     18.16 o
  -6  -9   4      166.37      189.80     22.37 o
  -5  -9   4       62.95       98.48     14.13 o
  -4  -9   4       29.71       33.28      9.36 o
  -3  -9   4        2.51        0.05      7.59 o
  -2  -9   4     1166.86     1205.13     38.27 o
  -1  -9   4     2216.94     2250.18     54.43 o
   0  -9   4       38.71       37.61      7.06 o
   1  -9   4      916.39      903.20     92.84 o
   2  -9   4      251.49      249.49     15.85 o
   3  -9   4      560.64      573.73     22.50 o
   4  -9   4        2.81        1.40      6.27 o
   5  -9   4       66.38       62.32     10.02 o
   6  -9   4       35.85       51.29     11.83 o
   7  -9   4      807.58      765.81     29.56 o
   8  -9   4      180.98      219.07     19.17 o
   9  -9   4     1249.58     1180.56     39.03 o
  10  -9   4       20.71       43.26     10.11 o
  11  -9   4      304.80      324.58     28.85 o
  12  -9   4       61.26       84.86     13.80 o
  13  -9   4      599.39      570.50     31.29 o
  -7  -8   4      340.00      378.18     28.30 o
  -6  -8   4      141.71      141.52     19.55 o
  -5  -8   4      579.11      606.33     25.99 o
  -4  -8   4      768.81      729.26     27.30 o
  -3  -8   4       65.60       56.72      9.51 o
  -2  -8   4      123.80      110.41     11.55 o
  -1  -8   4      595.25      587.92     19.17 o
   0  -8   4     1797.38     1700.73     40.38 o
   1  -8   4       50.10       54.54      7.77 o
   2  -8   4      407.75      450.30     19.19 o
   3  -8   4     4902.39     4901.60    113.22 o
   4  -8   4     2272.18     2149.88     46.14 o
   5  -8   4        7.45       20.75      4.47 o
   6  -8   4     1204.67     1184.19     30.02 o
   7  -8   4      506.22      506.48     21.37 o
   8  -8   4     2552.77     2475.39     72.62 o
   9  -8   4        2.12       -0.50      7.06 o
  10  -8   4      347.19      304.22     25.14 o
  11  -8   4       51.78       47.29     14.29 o
  12  -8   4      238.40      274.37     22.59 o
  13  -8   4       11.15       32.46     13.19 o
  -9  -7   4      108.46       87.47     23.11 o
  -8  -7   4       26.31       44.05     13.12 o
  -7  -7   4       39.07       55.29      9.32 o
  -6  -7   4      880.16      814.91     25.56 o
  -5  -7   4     1467.43     1418.23     36.92 o
  -4  -7   4      761.65      710.38     30.61 o
  -3  -7   4      236.01      211.05     11.39 o
  -2  -7   4     2308.87     2149.87     46.94 o
  -1  -7   4     5330.11     5206.28    104.26 o
   0  -7   4      452.32      489.16     13.03 o
   1  -7   4        9.19       27.05      8.52 o
   2  -7   4     1297.71     1274.76     35.73 o
   3  -7   4     5843.26     5992.55    114.61 o
   4  -7   4     1542.44     1610.59     35.71 o
   5  -7   4     1408.75     1437.06     33.08 o
   6  -7   4      519.75      578.60     18.58 o
   7  -7   4      595.34      542.74     25.73 o
   8  -7   4      337.31      318.48     18.54 o
   9  -7   4     1734.94     1723.07     50.71 o
  10  -7   4       56.45       45.08     21.27 o
  11  -7   4      118.91      105.05     14.24 o
  12  -7   4      102.79      102.72     15.74 o
  13  -7   4      340.89      330.21     25.68 o
 -10  -6   4       30.63        9.90     17.33 o
  -9  -6   4       86.37       56.37     13.97 o
  -8  -6   4      367.02      355.92     39.61 o
  -7  -6   4       20.69       30.84      7.61 o
  -6  -6   4      110.68       91.46     11.32 o
  -5  -6   4     1209.25     1170.32     40.66 o
  -4  -6   4     1847.02     1897.44     43.00 o
  -3  -6   4      421.88      409.39     14.22 o
  -2  -6   4      132.67      144.69      8.45 o
  -1  -6   4    18536.97    18906.99    480.99 o
   0  -6   4    23660.61    24704.89    412.62 o
   1  -6   4     2269.17     2172.85     44.31 o
   2  -6   4      316.56      379.15     11.23 o
   3  -6   4     4768.50     4734.85     91.22 o
   4  -6   4     9926.49    10174.44    189.67 o
   5  -6   4     2065.49     2182.21     46.35 o
   6  -6   4       27.52       42.76      9.41 o
   7  -6   4     1443.49     1386.10     48.34 o
   8  -6   4     3727.57     3588.74    147.20 o
   9  -6   4       97.12      111.10     13.07 o
  10  -6   4      472.25      465.34     24.93 o
  11  -6   4        3.03       -8.57      8.83 o
  12  -6   4     1175.79     1117.71     41.73 o
  13  -6   4       46.86       80.03     15.75 o
 -10  -5   4      228.18      231.89     33.83 o
  -9  -5   4      237.77      221.97     22.46 o
  -8  -5   4        0.32        2.69      7.59 o
  -7  -5   4        8.54       19.43      6.58 o
  -6  -5   4     1758.92     1578.87     49.55 o
  -5  -5   4     4111.58     3987.27     81.07 o
  -4  -5   4        6.73       10.04      4.26 o
  -3  -5   4      371.70      343.36     12.30 o
  -2  -5   4     2452.85     2610.98     53.40 o
  -1  -5   4     2951.78     2855.62     58.23 o
   0  -5   4       47.93       47.62      4.52 o
   1  -5   4     1547.37     1405.28     30.15 o
   2  -5   4      698.85      764.05     18.46 o
   3  -5   4      358.40      308.27     11.91 o
   4  -5   4     8017.56     8675.80    162.14 o
   5  -5   4     7134.50     7205.15    136.34 o
   6  -5   4      219.74      264.27     10.54 o
   7  -5   4     1956.80     1925.78     51.75 o
   8  -5   4       10.91       20.65      8.20 o
   9  -5   4     2433.45     2426.99     65.58 o
  10  -5   4      263.19      257.21     19.37 o
  11  -5   4      108.11      122.79     15.14 o
  12  -5   4       51.35       45.24     13.14 o
  13  -5   4      244.85      256.49     25.91 o
 -11  -4   4      108.34       90.78     17.21 o
 -10  -4   4        2.69       -5.36      9.92 o
  -9  -4   4      662.13      658.01     48.69 o
  -8  -4   4     2502.49     2393.63     63.60 o
  -7  -4   4       40.82       39.71      6.52 o
  -6  -4   4       86.78       80.13      9.53 o
  -5  -4   4     1786.68     1642.55     40.86 o
  -4  -4   4     5134.90     4924.45     95.92 o
  -3  -4   4     2951.50     2962.26     59.71 o
  -2  -4   4      886.60      837.35     21.20 o
  -1  -4   4     9949.94    10483.84    173.08 o
   0  -4   4    15453.57    15784.41    288.31 o
   1  -4   4     4479.37     4830.88     91.16 o
   2  -4   4     1428.79     1585.91     33.35 o
   3  -4   4     2641.85     2742.48     54.24 o
   4  -4   4    10812.52    11179.52    206.81 o
   5  -4   4      521.53      520.94     14.85 o
   6  -4   4      894.16      955.62     30.14 o
   7  -4   4       82.60       91.02      9.63 o
   8  -4   4      729.55      685.39     27.90 o
   9  -4   4       56.14       58.66     10.88 o
  10  -4   4      133.15      116.44     14.10 o
  11  -4   4       35.19       46.83     13.08 o
  12  -4   4      333.70      364.30     24.85 o
 -11  -3   4       68.21       66.44     16.92 o
 -10  -3   4      411.65      403.39     30.05 o
  -9  -3   4      370.07      428.83     22.32 o
  -8  -3   4       67.32       60.16      8.97 o
  -7  -3   4        6.93       13.52      5.24 o
  -6  -3   4       92.17       94.00      7.99 o
  -5  -3   4      235.13      230.27     10.53 o
  -4  -3   4     1869.91     1849.93     39.67 o
  -3  -3   4     7524.47     7979.70    149.05 o
  -2  -3   4      208.27      185.61      8.56 o
  -1  -3   4     7680.67     7929.14    131.38 o
   0  -3   4      111.51       97.89      5.79 o
   1  -3   4    33609.67    35258.30    736.59 o
   2  -3   4     2375.25     2445.10     48.06 o
   3  -3   4      968.91      939.23     21.33 o
   4  -3   4      560.10      554.86     17.78 o
   5  -3   4     9712.65    10424.32    193.90 o
   6  -3   4      293.91      298.79     11.12 o
   7  -3   4      226.68      249.13     16.75 o
   8  -3   4      707.66      722.81     27.12 o
   9  -3   4     2362.86     2263.61     62.25 o
  10  -3   4      211.19      217.20     18.10 o
  11  -3   4      295.76      296.78     22.05 o
  12  -3   4       11.29       10.15     16.92 o
 -12  -2   4      206.68      188.55     24.42 o
 -11  -2   4        1.09       14.57     11.63 o
 -10  -2   4       34.95       46.47     20.22 o
  -9  -2   4      220.61      195.51     15.53 o
  -8  -2   4      951.99      869.04     31.92 o
  -7  -2   4      284.82      255.44     12.02 o
  -6  -2   4     1537.35     1412.22     32.73 o
  -5  -2   4     3429.91     3371.42     67.32 o
  -4  -2   4     6837.59     6788.93    127.79 o
  -3  -2   4        6.36       13.81      2.86 o
  -2  -2   4      212.29      178.20      6.89 o
  -1  -2   4     6210.24     6777.84    125.42 o
   0  -2   4    23257.15    25263.86    409.50 o
   1  -2   4    13338.29    14622.39    266.24 o
   2  -2   4     2456.48     2463.17     48.48 o
   3  -2   4     2451.41     2469.39     48.98 o
   4  -2   4     4117.53     4147.03     80.11 o
   5  -2   4      112.48      118.14      7.04 o
   6  -2   4     2567.19     2558.21     53.32 o
   7  -2   4       11.54       11.02      6.28 o
   8  -2   4     2060.06     1931.49     53.48 o
   9  -2   4      336.99      338.32     21.01 o
  10  -2   4      434.68      472.65     36.52 o
  11  -2   4        0.71       -6.47     12.54 o
  12  -2   4      127.32      153.12     28.47 o
 -12  -1   4        0.03        5.43     11.87 o
 -11  -1   4       48.57       31.32     11.95 o
 -10  -1   4      491.97      529.48     24.89 o
  -9  -1   4     1079.24     1064.49     34.73 o
  -8  -1   4      236.62      221.24     14.57 o
  -7  -1   4     2161.20     1959.42     43.17 o
  -6  -1   4       69.10       72.84      6.20 o
  -5  -1   4     4075.22     3913.91     76.59 o
  -4  -1   4      163.48      208.85      8.13 o
  -3  -1   4     2783.62     2856.36     55.54 o
  -2  -1   4     1656.12     1699.99     63.22 o
  -1  -1   4    11072.82    12315.33    461.72 o
   0  -1   4      146.77      155.80      5.09 o
   1  -1   4     1401.68     1400.44     28.36 o
   2  -1   4     1084.87     1210.06     25.76 o
   3  -1   4     4026.64     4099.76     78.69 o
   4  -1   4      357.37      371.04     11.59 o
   5  -1   4     3265.49     3067.33     62.04 o
   6  -1   4      393.59      408.30     14.60 o
   7  -1   4      440.73      418.45     30.16 o
   8  -1   4      253.35      272.69     18.76 o
   9  -1   4      857.85      864.02     32.20 o
  10  -1   4       50.08       48.31     15.04 o
  11  -1   4       30.92       26.46     14.80 o
  12  -1   4       47.27       49.93     16.34 o
 -13   0   4      219.42      211.16     25.50 o
 -12   0   4      500.77      578.88     37.63 o
 -11   0   4      102.87       82.82     15.72 o
 -10   0   4      283.07      270.49     18.21 o
  -9   0   4     1624.27     1481.26     43.43 o
  -8   0   4      651.34      723.17     88.56 o
  -7   0   4       64.97       79.68      8.46 o
  -6   0   4      375.85      377.55     19.53 o
  -5   0   4     2010.71     2008.73     41.69 o
  -4   0   4      722.24      579.46     14.68 o
  -3   0   4     4424.76     4698.97     88.57 o
  -2   0   4    17480.75    18364.81    334.53 o
  -1   0   4      522.01      546.77     12.81 o
   0   0   4    18019.52    19375.09    351.55 o
   1   0   4      203.43      214.48      6.69 o
   2   0   4     2650.01     2544.98     49.98 o
   3   0   4      109.07      151.89      6.95 o
   4   0   4     3661.72     3594.56     70.94 o
   5   0   4     2035.96     1984.84     42.81 o
   6   0   4      487.36      504.33     16.21 o
   7   0   4      196.93      174.57     13.36 o
   8   0   4     1505.15     1501.46     44.68 o
   9   0   4       23.25       19.38     11.87 o
  10   0   4      210.54      247.84     25.07 o
  11   0   4       12.80       22.92     14.44 o
 -13   1   4      458.35      464.12     55.70 o
 -12   1   4        3.33       19.02     12.45 o
 -11   1   4      195.97      186.95     16.40 o
 -10   1   4      163.11      138.95     13.59 o
  -9   1   4      616.04      621.66     24.38 o
  -8   1   4       83.31       79.51      9.35 o
  -7   1   4        7.56       11.98      9.41 o
  -6   1   4     1885.88     1824.76     39.15 o
  -5   1   4     7476.07     7263.17    136.33 o
  -4   1   4      246.73      244.95     10.43 o
  -3   1   4    12466.09    12900.98    273.15 o
  -2   1   4      255.98      239.91      7.84 o
  -1   1   4    13217.33    14407.79    262.63 o
   0   1   4     2150.65     2210.84     43.27 o
   1   1   4     4009.10     3995.24     88.94 o
   2   1   4      262.42      259.02      8.27 o
   3   1   4     1920.52     1933.67     40.26 o
   4   1   4     1528.01     1607.26     49.79 o
   5   1   4     4333.13     4431.76     87.52 o
   6   1   4      119.49      126.68      9.65 o
   7   1   4      615.85      600.67     23.66 o
   8   1   4        5.83        9.83     10.20 o
   9   1   4     1179.34     1190.23     77.98 o
  10   1   4      523.00      512.69     35.21 o
  11   1   4        9.39       25.22     19.39 o
 -13   2   4      378.23      403.47     33.83 o
 -12   2   4      525.84      561.39     41.26 o
 -11   2   4       13.13       13.36      9.36 o
 -10   2   4      484.83      504.23     23.28 o
  -9   2   4      504.56      528.89     22.83 o
  -8   2   4     7802.50     7482.94    167.50 o
  -7   2   4      161.30      137.49      7.84 o
  -6   2   4     1538.11     1569.82     34.50 o
  -5   2   4       27.64       19.03      4.54 o
  -4   2   4    25237.31    25840.13    469.86 o
  -3   2   4     4665.90     4892.95     92.83 o
  -2   2   4     1670.23     1725.91     35.47 o
  -1   2   4     4680.91     4930.28     92.51 o
   0   2   4    39803.02    40870.38   1339.97 o
   1   2   4     2345.88     2312.93     54.46 o
   2   2   4     1104.62     1132.37     26.44 o
   3   2   4     5328.78     5530.37    105.69 o
   4   2   4     7748.92     7762.79    181.76 o
   5   2   4     2533.03     2330.09     53.14 o
   6   2   4        1.82        9.79      5.43 o
   7   2   4        1.88        0.00      8.75 o
   8   2   4      687.35      677.66     36.05 o
   9   2   4      227.30      245.81     25.07 o
  10   2   4       31.25       49.50     15.14 o
 -13   3   4      239.84      293.85     29.46 o
 -12   3   4       25.19       36.98     10.68 o
 -11   3   4      879.03      749.28     29.59 o
 -10   3   4      349.42      370.24     20.36 o
  -9   3   4     1967.84     1973.83     53.72 o
  -8   3   4        1.12        6.30      7.13 o
  -7   3   4      969.26      945.19     23.86 o
  -6   3   4      954.37     1052.70     25.31 o
  -5   3   4     1949.11     1791.32     38.43 o
  -4   3   4       28.85       44.80      5.72 o
  -3   3   4     3135.62     3066.03     60.44 o
  -2   3   4        5.84       11.75      3.42 o
  -1   3   4     2644.57     2568.64     50.80 o
   0   3   4     2846.17     2931.10     57.54 o
   1   3   4    11907.82    12617.82    269.98 o
   2   3   4     1980.99     1903.75     45.76 o
   3   3   4      143.86      163.51     11.43 o
   4   3   4        6.04       11.91      4.46 o
   5   3   4     3675.05     3575.28     86.68 o
   6   3   4     2197.41     2175.41     68.83 o
   7   3   4       13.78        8.28     15.27 o
   8   3   4      406.64      421.77     47.86 o
   9   3   4      781.35      824.82     42.23 o
  10   3   4      256.86      308.73     29.46 o
 -14   4   4      241.80      264.07     29.18 o
 -13   4   4       25.94       35.52     14.87 o
 -12   4   4     1093.78     1085.14     38.90 o
 -11   4   4       73.27      106.18     13.46 o
 -10   4   4       40.64       41.99     12.54 o
  -9   4   4      607.69      625.79     26.32 o
  -8   4   4     4128.85     3996.59     95.23 o
  -7   4   4      106.58       93.19      7.09 o
  -6   4   4      348.10      367.89     12.93 o
  -5   4   4     6000.37     6160.75    117.89 o
  -4   4   4    17111.79    17501.67    321.53 o
  -3   4   4     4989.02     5006.26     96.14 o
  -2   4   4     1758.79     1871.32     46.54 o
  -1   4   4      110.85      154.63      6.99 o
   0   4   4     3164.32     2934.01     68.89 o
   1   4   4     5957.38     6188.12    117.61 o
   2   4   4       42.08       52.75      5.46 o
   3   4   4      605.59      617.96     30.37 o
   4   4   4      857.04      834.39     28.26 o
   5   4   4       88.54      101.39     11.41 o
   6   4   4      940.99      884.85     51.40 o
   7   4   4       34.06       21.88     20.22 o
   8   4   4      493.95      487.15     33.25 o
   9   4   4       84.66      118.73     19.23 o
 -14   5   4       59.34       63.51     19.54 o
 -13   5   4      357.94      340.61     35.74 o
 -12   5   4      164.57      148.80     16.15 o
 -11   5   4       58.20       63.17     10.93 o
 -10   5   4      539.66      541.65     24.70 o
  -9   5   4     2568.60     2407.98     63.47 o
  -8   5   4      171.60      174.99     14.99 o
  -7   5   4     4713.72     4544.27     90.38 o
  -6   5   4      142.73      121.38     11.67 o
  -5   5   4     1739.45     1819.23     41.81 o
  -4   5   4      515.68      606.90     17.52 o
  -3   5   4    16599.77    17061.65    313.58 o
  -2   5   4     2914.35     2842.74     57.60 o
  -1   5   4      340.87      365.24     12.01 o
   0   5   4     1337.83     1379.37     27.07 o
   1   5   4    17383.03    18214.65    335.11 o
   2   5   4     1985.18     1904.60     41.70 o
   3   5   4      128.37      130.19     12.06 o
   4   5   4     1647.57     1660.10     80.08 o
   5   5   4     2684.73     2698.72    116.07 o
   6   5   4     1931.04     1972.07    114.43 o
   7   5   4       49.81       32.28     12.89 o
   8   5   4        1.23       -9.64     11.95 o
   9   5   4      173.96      196.57     25.07 o
 -14   6   4       91.89      105.50     20.71 o
 -13   6   4      463.87      451.44     26.81 o
 -12   6   4     1096.17     1055.06     45.22 o
 -11   6   4        4.67        5.43      7.99 o
 -10   6   4      636.62      654.68     26.48 o
  -9   6   4      501.26      478.04     22.62 o
  -8   6   4     3983.69     3976.15     81.15 o
  -7   6   4     2453.89     2414.29     52.61 o
  -6   6   4      137.15      144.99      9.51 o
  -5   6   4      169.54      144.87      9.25 o
  -4   6   4     4530.06     4425.65     87.67 o
  -3   6   4      527.08      503.18     15.45 o
  -2   6   4     2091.95     2037.01     43.82 o
  -1   6   4      164.22      174.21     18.10 o
   0   6   4     4403.12     4538.40     79.17 o
   1   6   4      264.60      270.52     11.29 o
   2   6   4     2746.14     2735.14     79.09 o
   3   6   4      758.37      766.96     28.14 o
   4   6   4      446.41      474.27     23.21 o
   5   6   4      273.17      255.89     18.87 o
   6   6   4      387.97      397.03     23.98 o
   7   6   4      222.07      200.10     23.32 o
   8   6   4       13.79       18.98     13.42 o
 -14   7   4      131.74      166.34     23.96 o
 -13   7   4     1680.46     1591.94     52.28 o
 -12   7   4      179.90      151.48     16.30 o
 -11   7   4      816.41      835.30     34.19 o
 -10   7   4       47.80       47.80     10.27 o
  -9   7   4     1956.97     1885.93    175.36 o
  -8   7   4        5.27       -0.97      6.12 o
  -7   7   4     1500.75     1487.75     36.36 o
  -6   7   4      303.96      295.08     13.39 o
  -5   7   4     3414.60     3486.11     71.88 o
  -4   7   4      361.92      349.85     13.56 o
  -3   7   4     7416.79     7486.81    143.33 o
  -2   7   4     2560.57     2540.77     53.97 o
  -1   7   4       56.83       59.65      5.92 o
   0   7   4       71.22       89.31      6.75 o
   1   7   4      251.51      236.21     15.61 o
   2   7   4     1168.28     1165.38     37.25 o
   3   7   4      139.47      158.73     14.82 o
   4   7   4        5.06        8.44      8.32 o
   5   7   4      246.87      238.36     19.25 o
   6   7   4        8.93       28.04     10.71 o
   7   7   4       71.35      126.61     21.46 o
 -14   8   4       11.74       15.76     11.30 o
 -13   8   4      137.50      110.87     15.93 o
 -12   8   4     1281.11     1243.60     67.49 o
 -11   8   4       84.20       99.94     13.97 o
 -10   8   4      158.19      166.28     20.52 o
  -9   8   4      718.73      633.50     27.16 o
  -8   8   4     3807.41     3732.66     78.39 o
  -7   8   4      312.23      337.68     15.40 o
  -6   8   4     1268.65     1206.03     31.21 o
  -5   8   4       10.93       16.40      5.01 o
  -4   8   4     3473.40     3429.46     71.30 o
  -3   8   4     1067.37      977.28     26.24 o
  -2   8   4     1136.48     1081.66     28.03 o
  -1   8   4      497.78      508.40     17.26 o
   0   8   4      747.18      674.22     25.71 o
   1   8   4        6.14        3.68      9.25 o
   2   8   4      300.71      335.91     20.03 o
   3   8   4       93.13      101.31     13.49 o
   4   8   4      116.35      126.11     15.63 o
   5   8   4        3.28       14.98     10.04 o
   6   8   4       64.46      109.61     20.07 o
 -14   9   4       41.80       37.94     13.55 o
 -13   9   4      299.36      353.45     24.97 o
 -12   9   4       13.00       24.71     11.11 o
 -11   9   4      666.37      680.57     30.66 o
 -10   9   4      225.41      218.75     17.71 o
  -9   9   4      483.06      464.69     23.50 o
  -8   9   4       95.83      117.81     13.99 o
  -7   9   4     1171.75     1081.47     29.98 o
  -6   9   4      406.21      412.36     17.27 o
  -5   9   4       13.37       21.90      6.07 o
  -4   9   4      105.17      127.74      9.72 o
  -3   9   4      456.87      456.20     16.94 o
  -2   9   4       11.03       16.02      6.79 o
  -1   9   4     1090.48     1113.23     48.72 o
   0   9   4      178.58      189.92     22.74 o
   1   9   4      570.16      657.16     38.50 o
   2   9   4       95.98       86.44     17.73 o
   3   9   4      490.11      581.88     49.93 o
   4   9   4      254.53      265.25     27.35 o
   5   9   4       86.72      107.84     19.39 o
 -14  10   4      106.41      159.27     31.36 o
 -13  10   4      147.75      156.31     18.98 o
 -12  10   4     1677.30     1637.26     53.45 o
 -11  10   4      729.37      719.15     37.24 o
 -10  10   4      140.42      160.92     31.90 o
  -9  10   4        9.86       28.80     11.37 o
  -8  10   4     1503.66     1458.82     45.02 o
  -7  10   4      442.92      418.32     22.43 o
  -6  10   4       11.57        5.26      7.64 o
  -5  10   4     1039.63     1001.99     34.72 o
  -4  10   4     3344.73     3353.15     85.12 o
  -3  10   4      974.25     1001.27     34.49 o
  -2  10   4      712.63      731.99     40.85 o
  -1  10   4       17.21       11.45     13.97 o
   0  10   4     1233.72     1234.29     63.54 o
   1  10   4      793.95      859.19     44.61 o
   2  10   4       14.68       22.73     17.74 o
   3  10   4       71.85      117.38     21.46 o
   4  10   4      128.31      144.46     23.34 o
 -13  11   4       94.16      111.20     20.07 o
 -12  11   4        0.40       19.06     14.29 o
 -11  11   4      825.98      841.89     44.64 o
 -10  11   4       65.71       91.48     16.56 o
  -9  11   4      697.49      671.21     58.59 o
  -8  11   4        1.70       -2.14     12.56 o
  -7  11   4     1778.99     1719.97     52.20 o
  -6  11   4      431.81      410.39     30.48 o
  -5  11   4      644.31      640.27     28.29 o
  -4  11   4       60.51       58.28     11.28 o
  -3  11   4     1690.78     1600.56     65.06 o
  -2  11   4      779.50      771.91     44.34 o
  -1  11   4       14.84       47.83     15.72 o
   0  11   4       22.93       13.81     15.46 o
   1  11   4      491.56      613.35     42.59 o
   2  11   4      190.71      251.38     29.74 o
   3  11   4       32.58       20.27     16.62 o
 -13  12   4       18.02       46.85     17.48 o
 -12  12   4      468.62      470.07     36.97 o
 -11  12   4       13.15       60.39     18.16 o
 -10  12   4      125.24      129.87     20.40 o
  -9  12   4       24.21       34.92     13.12 o
  -8  12   4      939.35      953.11     36.31 o
  -7  12   4      666.43      712.35     31.58 o
  -6  12   4       94.26      109.21     14.44 o
  -5  12   4       27.01       23.87     10.40 o
  -4  12   4      877.10      825.67     46.97 o
  -3  12   4      938.35      928.95     71.80 o
  -2  12   4       41.58      -11.27     22.28 o
  -1  12   4        3.67      -13.04     13.04 o
   0  12   4      437.90      502.32     56.12 o
   1  12   4      169.21      175.37     25.92 o
   2  12   4       68.45       97.46     22.08 o
 -12  13   4        4.19       25.92     15.46 o
 -11  13   4      240.63      243.12     27.43 o
 -10  13   4      256.95      272.67     39.20 o
  -9  13   4       52.76       51.38     15.63 o
  -8  13   4       90.35       85.25     14.25 o
  -7  13   4      358.53      403.16     25.82 o
  -6  13   4      239.60      248.79     21.21 o
  -5  13   4       31.17       31.70     15.06 o
  -4  13   4      237.19      271.24     29.43 o
  -3  13   4     1005.68      960.20     53.68 o
  -2  13   4      688.15      724.95     48.72 o
  -1  13   4       69.36       47.31     21.29 o
   0  13   4       28.51        9.90     26.82 o
   1  13   4      286.92      325.72     35.80 o
 -11  14   4       76.51      113.64     20.91 o
 -10  14   4       44.04       35.85     15.72 o
  -9  14   4        1.27       -3.71     16.92 o
  -8  14   4      372.92      412.44     26.91 o
  -7  14   4      269.55      256.67     25.29 o
  -6  14   4       24.56       34.70     16.56 o
  -5  14   4       24.65        8.03     15.39 o
  -4  14   4      383.92      377.93     36.47 o
  -3  14   4       71.54       73.89     21.57 o
  -2  14   4       72.62       84.21     22.19 o
  -1  14   4       96.31      141.29     28.06 o
 -10  15   4       11.06       37.14     24.76 o
  -9  15   4      145.26      150.85     22.60 o
  -8  15   4       33.11        2.90     27.65 o
  -7  15   4      526.45      530.45     40.83 o
  -6  15   4      389.60      434.01     38.50 o
  -5  15   4        2.01       18.87     16.89 o
  -4  15   4        0.50        5.33     25.58 o
   3 -16   5       19.99       36.94     11.55 o
   4 -16   5        6.40       33.91     18.43 o
   5 -16   5       24.23       35.89     14.30 o
   6 -16   5       38.15       61.49     16.63 o
   7 -16   5       85.10       96.30     20.91 o
   8 -16   5        7.38       29.80     17.62 o
   0 -15   5       26.56       34.51     14.99 o
   1 -15   5        3.36       12.24     10.49 o
   2 -15   5       16.32        5.29      9.88 o
   3 -15   5      670.31      648.56     29.44 o
   4 -15   5      562.89      469.24     29.31 o
   5 -15   5        5.65       -5.20     13.48 o
   6 -15   5       10.62       25.91     12.47 o
   7 -15   5       57.32       50.77     28.06 o
   8 -15   5      121.23      129.75     22.46 o
   9 -15   5       23.50       33.90     20.22 o
  10 -15   5        1.81       27.82     15.98 o
  -2 -14   5      277.38      303.60     32.08 o
  -1 -14   5      214.15      233.61     32.47 o
   0 -14   5        0.32       22.56     12.65 o
   1 -14   5        4.87        6.00      9.13 o
   2 -14   5      275.51      270.53     22.79 o
   3 -14   5      128.94      156.31     18.07 o
   4 -14   5       68.14       57.94     13.13 o
   5 -14   5       14.95       50.04     12.86 o
   6 -14   5      316.68      305.64     23.57 o
   7 -14   5       17.85       39.51     16.95 o
   8 -14   5      351.00      333.24     34.25 o
   9 -14   5       48.49       46.21     23.11 o
  10 -14   5      209.12      238.23     29.18 o
  11 -14   5      298.48      300.27     33.78 o
  -3 -13   5        4.32       17.69     15.14 o
  -2 -13   5        2.28       12.31     12.67 o
  -1 -13   5      219.99      238.20     21.17 o
   0 -13   5      315.85      335.06     22.40 o
   1 -13   5      150.92      132.41     13.89 o
   2 -13   5      470.36      455.60     27.89 o
   3 -13   5      891.03      839.00     34.01 o
   4 -13   5      476.09      443.20     25.65 o
   5 -13   5        0.84       10.18      9.38 o
   6 -13   5       35.85       54.89     12.35 o
   7 -13   5      980.37      930.40     44.24 o
   8 -13   5     1253.74     1180.82     53.97 o
   9 -13   5       25.43       25.99     15.17 o
  10 -13   5        2.98       -1.65     14.00 o
  11 -13   5      205.70      212.08     27.71 o
  -4 -12   5        1.01      -13.70     13.70 o
  -3 -12   5       33.60       45.42     15.37 o
  -2 -12   5       52.75       61.59     13.53 o
  -1 -12   5       23.60       23.07     11.38 o
   0 -12   5      175.59      178.85     15.05 o
   1 -12   5       20.61       28.01      8.33 o
   2 -12   5      434.38      473.92     33.90 o
   3 -12   5      534.94      538.34     40.97 o
   4 -12   5      384.46      395.57     23.28 o
   5 -12   5      742.84      687.87     29.28 o
   6 -12   5       58.60       75.09     12.51 o
   7 -12   5      400.94      387.91     23.44 o
   8 -12   5       77.48       94.64     18.90 o
   9 -12   5      333.88      314.16     29.43 o
  10 -12   5        6.48       26.26     15.14 o
  11 -12   5       31.62       14.69     15.63 o
  12 -12   5       96.19      108.97     20.71 o
  -5 -11   5       68.80       65.34     16.04 o
  -4 -11   5       12.72       20.49     11.44 o
  -3 -11   5        1.57        4.64      9.55 o
  -2 -11   5       32.68       30.67     10.92 o
  -1 -11   5      746.34      797.70     66.45 o
   0 -11   5      786.72      757.35     43.95 o
   1 -11   5       46.27       31.24      8.17 o
   2 -11   5        2.16       -7.58      7.73 o
   3 -11   5     1613.10     1609.96     48.40 o
   4 -11   5     2440.39     2436.15     65.92 o
   5 -11   5      226.59      240.71     17.86 o
   6 -11   5       24.68       23.06      8.58 o
   7 -11   5      595.71      563.87     34.95 o
   8 -11   5      870.58      924.25     75.92 o
   9 -11   5       34.63       47.43     23.11 o
  10 -11   5        0.61       -4.99     17.33 o
  11 -11   5      420.92      439.61     35.13 o
  12 -11   5      688.96      721.31     75.51 o
  -6 -10   5      193.26      183.59     22.76 o
  -5 -10   5       54.73       89.30     16.34 o
  -4 -10   5      155.30      132.29     15.23 o
  -3 -10   5      186.62      199.80     17.10 o
  -2 -10   5      174.25      176.52     16.19 o
  -1 -10   5      684.16      697.59     41.76 o
   0 -10   5       72.21       70.65      9.77 o
   1 -10   5       24.11       17.62      7.25 o
   2 -10   5      464.24      467.75     28.05 o
   3 -10   5      157.71      142.39     13.71 o
   4 -10   5      307.94      294.17     18.39 o
   5 -10   5      401.79      369.27     20.12 o
   6 -10   5        2.78        2.74      6.60 o
   7 -10   5      282.75      249.31     23.63 o
   8 -10   5      806.57      805.33     39.67 o
   9 -10   5     2540.80     2444.17     85.49 o
  10 -10   5       70.79       88.86     17.73 o
  11 -10   5       21.68       21.64     13.20 o
  12 -10   5       74.13       92.73     19.81 o
  -7  -9   5      181.72      178.47     22.08 o
  -6  -9   5      292.43      333.60     33.01 o
  -5  -9   5        2.34       13.16      8.88 o
  -4  -9   5      305.49      314.23     19.68 o
  -3  -9   5      191.89      185.89     15.85 o
  -2  -9   5      260.00      262.21     17.44 o
  -1  -9   5      265.97      278.72     17.57 o
   0  -9   5       29.51       39.94      8.46 o
   1  -9   5      485.78      479.02     34.14 o
   2  -9   5      455.79      455.85     20.62 o
   3  -9   5     2231.97     2219.53     58.44 o
   4  -9   5     3117.20     2979.49    169.58 o
   5  -9   5       27.83       34.41      8.15 o
   6  -9   5      332.21      344.86     18.42 o
   7  -9   5      912.45      897.92     30.35 o
   8  -9   5     1478.01     1386.08     42.86 o
   9  -9   5        3.57       -5.98      8.21 o
  10  -9   5      128.75      157.25     16.30 o
  11  -9   5      168.16      122.38     14.95 o
  12  -9   5      239.71      217.55     25.21 o
  13  -9   5       56.49       70.51     14.47 o
  -8  -8   5       37.36       76.75     23.11 o
  -7  -8   5        0.92       10.05     11.37 o
  -6  -8   5      458.26      480.56     30.33 o
  -5  -8   5      282.36      314.22     19.31 o
  -4  -8   5      195.69      176.00     14.66 o
  -3  -8   5      516.40      531.93     22.46 o
  -2  -8   5     3171.73     3112.96     77.01 o
  -1  -8   5     2570.91     2589.71     56.72 o
   0  -8   5      582.11      575.70     28.11 o
   1  -8   5      611.39      591.10     24.26 o
   2  -8   5      738.72      746.59     25.57 o
   3  -8   5     3325.30     3348.01     67.81 o
   4  -8   5       53.17       52.41      5.71 o
   5  -8   5     2002.83     2037.80     86.83 o
   6  -8   5        0.15        1.60      4.29 o
   7  -8   5       24.57       27.19      7.49 o
   8  -8   5      883.96      889.29     40.26 o
   9  -8   5      887.02      863.15     38.72 o
  10  -8   5        4.06        5.78      9.36 o
  11  -8   5      258.65      260.16     20.47 o
  12  -8   5      252.35      315.16     30.32 o
  13  -8   5      456.31      478.64     30.93 o
  -9  -7   5        7.99        2.48     16.50 o
  -8  -7   5       14.85       34.55     20.63 o
  -7  -7   5       90.98      100.91     12.94 o
  -6  -7   5        0.19        3.11      6.58 o
  -5  -7   5     1150.21     1090.75     30.02 o
  -4  -7   5     1348.08     1337.43     54.67 o
  -3  -7   5       50.20       41.46      6.28 o
  -2  -7   5      393.11      390.03     14.29 o
  -1  -7   5     1366.60     1369.17     28.71 o
   0  -7   5     3878.60     3818.13     67.86 o
   1  -7   5      342.18      297.34     12.43 o
   2  -7   5        3.73        5.29      2.16 o
   3  -7   5     7377.72     7692.19    145.48 o
   4  -7   5     4420.76     4366.43     86.06 o
   5  -7   5       54.87       60.56      6.35 o
   6  -7   5      976.83      894.84     24.74 o
   7  -7   5       49.32       62.60      8.83 o
   8  -7   5     2763.04     2604.32     68.04 o
   9  -7   5        6.79       10.92      8.41 o
  10  -7   5      655.92      681.72     29.80 o
  11  -7   5       34.02       46.87     15.13 o
  12  -7   5      105.99      126.56     16.63 o
  13  -7   5        0.31       -1.43     12.15 o
 -10  -6   5      275.04      315.10     28.52 o
  -9  -6   5      558.06      530.62     42.50 o
  -8  -6   5      114.50       99.41     16.04 o
  -7  -6   5      230.01      230.85     16.99 o
  -6  -6   5     1094.14     1052.56     29.34 o
  -5  -6   5     1839.80     1746.14     41.21 o
  -4  -6   5       59.84       58.72     11.00 o
  -3  -6   5       23.13       23.01      5.84 o
  -2  -6   5     3770.68     3634.95    121.37 o
  -1  -6   5     3065.34     2998.47     54.42 o
   0  -6   5       95.72       88.05      5.75 o
   1  -6   5      320.29      249.33     12.39 o
   2  -6   5      825.49      784.24     22.51 o
   3  -6   5     1290.80     1167.02     26.82 o
   4  -6   5       30.14       28.22      8.15 o
   5  -6   5     4582.23     4514.63     88.77 o
   6  -6   5        8.64       10.88      3.74 o
   7  -6   5      642.95      604.22     30.11 o
   8  -6   5      542.12      576.71     24.71 o
   9  -6   5     1313.31     1269.26     41.11 o
  10  -6   5       69.45       82.39     12.79 o
  11  -6   5      394.24      365.38     25.04 o
  12  -6   5        7.60       26.99     12.37 o
  13  -6   5      281.21      316.94     25.72 o
 -10  -5   5        5.06       14.07     11.50 o
  -9  -5   5      749.12      759.56     38.22 o
  -8  -5   5     1526.94     1492.20     45.35 o
  -7  -5   5      403.78      410.10     21.67 o
  -6  -5   5        8.59        6.73      5.36 o
  -5  -5   5     3116.66     3038.01     63.93 o
  -4  -5   5     6405.74     6332.61    122.32 o
  -3  -5   5     1010.37     1010.23     28.83 o
  -2  -5   5      430.75      416.01     18.34 o
  -1  -5   5     4611.11     4603.82     79.54 o
   0  -5   5    11284.79    11532.64    245.51 o
   1  -5   5       47.93       27.61      3.68 o
   2  -5   5     1251.65     1425.84     33.71 o
   3  -5   5      976.53      844.75     31.83 o
   4  -5   5    12278.12    12836.11    237.24 o
   5  -5   5      778.38      765.14     20.12 o
   6  -5   5       27.59       32.49      6.02 o
   7  -5   5      934.89      950.04     30.64 o
   8  -5   5      905.41      864.61     30.33 o
   9  -5   5       27.71       24.72      9.34 o
  10  -5   5      566.89      576.48     27.79 o
  11  -5   5      376.41      406.00     25.09 o
  12  -5   5      584.96      651.68     32.70 o
 -11  -4   5        1.59       21.91     12.79 o
 -10  -4   5      148.58      155.01     19.97 o
  -9  -4   5      118.66      101.55     22.69 o
  -8  -4   5      233.08      231.31     17.37 o
  -7  -4   5       45.81       50.79      7.06 o
  -6  -4   5     1538.45     1418.70     44.04 o
  -5  -4   5     1883.35     1791.66     40.37 o
  -4  -4   5     4848.84     4800.76     93.94 o
  -3  -4   5     4069.12     4103.13    111.25 o
  -2  -4   5      211.09      213.29      8.92 o
  -1  -4   5     5268.60     5423.65     92.18 o
   0  -4   5     2081.92     2086.37     38.05 o
   1  -4   5    11897.95    12193.38    224.04 o
   2  -4   5       37.04       42.58      4.67 o
   3  -4   5       31.74       40.94      6.54 o
   4  -4   5     1127.68     1038.16     24.41 o
   5  -4   5     4501.92     4384.99    100.05 o
   6  -4   5       13.81       24.04      8.25 o
   7  -4   5     1101.54     1058.49     48.75 o
   8  -4   5      469.80      451.36     21.91 o
   9  -4   5     2352.41     2274.84     62.89 o
  10  -4   5       77.12       97.55     13.85 o
  11  -4   5       35.32       56.67     12.51 o
  12  -4   5        1.84        6.16     15.14 o
 -11  -3   5       80.66       97.83     16.89 o
 -10  -3   5      214.89      205.17     22.46 o
  -9  -3   5     1490.04     1404.97     55.43 o
  -8  -3   5      974.47      989.36     27.46 o
  -7  -3   5      947.30      902.06     24.92 o
  -6  -3   5       22.67       20.10      4.84 o
  -5  -3   5      946.94      849.51     22.11 o
  -4  -3   5     6995.01     6631.80    125.81 o
  -3  -3   5      134.45      128.90      8.51 o
  -2  -3   5       16.66       16.56      3.10 o
  -1  -3   5     3281.64     3363.66     64.95 o
   0  -3   5     3801.75     3954.63     67.53 o
   1  -3   5      150.04      181.29      7.55 o
   2  -3   5      137.31      123.25      6.06 o
   3  -3   5     2825.21     2909.41     57.55 o
   4  -3   5    12162.45    12535.26    231.47 o
   5  -3   5       49.15       44.06      6.55 o
   6  -3   5      903.07      898.36     22.91 o
   7  -3   5       42.77       58.88      8.68 o
   8  -3   5     2496.54     2553.34     67.00 o
   9  -3   5      706.46      657.52     27.67 o
  10  -3   5      168.78      190.93     17.77 o
  11  -3   5        0.62        1.73     16.50 o
  12  -3   5      228.62      277.15     28.84 o
 -12  -2   5       90.16       80.57     17.39 o
 -11  -2   5      107.30       94.64     16.56 o
 -10  -2   5      332.99      323.04     27.13 o
  -9  -2   5      539.40      600.34     32.61 o
  -8  -2   5      142.57      148.17     10.23 o
  -7  -2   5     3616.90     3394.41     90.88 o
  -6  -2   5       57.37       73.39      6.69 o
  -5  -2   5       41.25       42.02      4.84 o
  -4  -2   5      125.35      109.45      6.45 o
  -3  -2   5     6143.22     6192.85    116.41 o
  -2  -2   5       57.81       60.47      4.58 o
  -1  -2   5     2759.77     2856.33     55.25 o
   0  -2   5     9674.94    10544.84    173.01 o
   1  -2   5     5025.62     5068.52     95.21 o
   2  -2   5      284.91      273.67      8.85 o
   3  -2   5     2414.75     2405.85     48.46 o
   4  -2   5       19.53       30.51      4.29 o
   5  -2   5     4412.67     4355.62     85.46 o
   6  -2   5     1208.10     1186.85     28.69 o
   7  -2   5      186.45      186.88     14.89 o
   8  -2   5      463.33      452.19     27.81 o
   9  -2   5     1765.92     1805.26     52.86 o
  10  -2   5       92.14       99.85     30.95 o
  11  -2   5      100.32      114.34     19.82 o
  12  -2   5       93.88      124.42     22.41 o
 -12  -1   5      261.06      277.28     27.71 o
 -11  -1   5        0.23       -4.77     10.31 o
 -10  -1   5       83.13      110.69     16.56 o
  -9  -1   5      923.57      865.88     46.93 o
  -8  -1   5      230.68      240.64     17.75 o
  -7  -1   5     1559.95     1466.08     34.23 o
  -6  -1   5     1128.34     1139.57     27.33 o
  -5  -1   5     3038.10     3157.89     63.03 o
  -4  -1   5    14239.77    14731.17    270.45 o
  -3  -1   5     1343.87     1524.31     31.57 o
  -2  -1   5     8415.13     8950.28    191.85 o
  -1  -1   5     1294.08     1333.89     27.46 o
   0  -1   5     8497.21     8392.40    138.17 o
   1  -1   5     3599.99     3786.59     83.05 o
   2  -1   5      965.22      894.75     20.37 o
   3  -1   5     3566.62     3768.83     73.21 o
   4  -1   5     5266.65     5477.61    104.98 o
   5  -1   5      474.59      542.55     16.28 o
   6  -1   5     1203.70     1234.21     40.38 o
   7  -1   5      555.07      600.65     23.41 o
   8  -1   5     2354.12     2478.70     65.78 o
   9  -1   5        4.83       15.68     16.09 o
  10  -1   5      360.14      367.58     32.18 o
  11  -1   5       54.29       54.58     31.77 o
 -13   0   5      145.21      173.58     24.08 o
 -12   0   5       11.99       25.16     12.54 o
 -11   0   5       39.24       31.90     12.45 o
 -10   0   5      196.08      228.58     22.74 o
  -9   0   5      994.78      982.75     32.33 o
  -8   0   5      164.13      163.08      9.71 o
  -7   0   5     1225.18     1199.30     28.87 o
  -6   0   5     1038.52     1040.82     25.04 o
  -5   0   5     7465.01     6966.80    131.47 o
  -4   0   5       88.71       79.96      5.05 o
  -3   0   5     1055.50     1104.27     24.54 o
  -2   0   5     1456.84     1519.24     31.01 o
  -1   0   5     6647.53     7050.88    136.98 o
   0   0   5        1.94        2.06      2.24 o
   1   0   5     6642.43     6583.80    122.62 o
   2   0   5     2136.13     2218.69     45.86 o
   3   0   5     4005.36     4261.55     82.46 o
   4   0   5       75.80       66.89      7.03 o
   5   0   5     3735.41     3687.68     74.09 o
   6   0   5      658.34      642.37     19.26 o
   7   0   5      585.95      560.26     23.13 o
   8   0   5        4.02       12.79     10.45 o
   9   0   5      844.71      888.05     42.30 o
  10   0   5      689.14      736.64     92.01 o
  11   0   5        9.73       12.93     17.33 o
 -13   1   5      270.36      280.79     28.84 o
 -12   1   5      219.33      213.71     23.63 o
 -11   1   5      161.90      184.63     21.83 o
 -10   1   5      609.40      577.19     24.78 o
  -9   1   5      573.22      616.11     23.67 o
  -8   1   5     5958.10     5805.99    129.62 o
  -7   1   5       15.64       13.74      3.82 o
  -6   1   5     1028.21      974.31     24.89 o
  -5   1   5      290.36      449.27     15.88 o
  -4   1   5     3593.32     3326.48     65.04 o
  -3   1   5     7872.89     8577.11    183.88 o
  -2   1   5      337.24      307.22      9.13 o
  -1   1   5    13096.85    14647.17    267.47 o
   0   1   5    21602.21    22975.46    417.67 o
   1   1   5      198.79      206.11     10.13 o
   2   1   5     1989.10     2068.06     42.32 o
   3   1   5      257.58      210.72     12.39 o
   4   1   5     7103.48     7303.19    138.48 o
   5   1   5     2620.57     2493.96     55.51 o
   6   1   5      314.27      328.98     13.94 o
   7   1   5      118.86       98.03     15.68 o
   8   1   5      375.03      385.91     28.30 o
   9   1   5        0.20        5.53     14.03 o
  10   1   5      248.42      340.69     40.85 o
 -13   2   5      787.52      837.61     69.32 o
 -12   2   5        6.34       -1.87     15.27 o
 -11   2   5       42.95       74.16     16.04 o
 -10   2   5      405.18      417.89     26.77 o
  -9   2   5     2117.47     2069.95     55.73 o
  -8   2   5      325.31      320.55     12.62 o
  -7   2   5      285.50      287.21     11.31 o
  -6   2   5     1440.13     1346.76     30.78 o
  -5   2   5     7795.37     7782.41    146.34 o
  -4   2   5     1591.32     1760.80     37.29 o
  -3   2   5     4823.28     4884.14     93.03 o
  -2   2   5     1229.15     1354.25     28.94 o
  -1   2   5     1995.72     1834.88     37.57 o
   0   2   5        1.30        3.61      3.17 o
   1   2   5     6447.77     6287.94    138.33 o
   2   2   5     1822.55     1846.98     46.69 o
   3   2   5       83.54      123.89     11.46 o
   4   2   5      543.81      496.10     15.36 o
   5   2   5     2138.33     2084.56     54.92 o
   6   2   5      627.43      580.16     23.69 o
   7   2   5      209.46      211.07     21.29 o
   8   2   5      118.32      107.87     16.56 o
   9   2   5      676.49      768.96     43.17 o
  10   2   5      106.93      109.10     19.74 o
 -14   3   5       66.32       94.90     29.71 o
 -13   3   5      125.08      130.16     28.47 o
 -12   3   5      552.31      547.94     49.10 o
 -11   3   5        7.02        4.14      8.68 o
 -10   3   5       57.37       62.04     10.10 o
  -9   3   5      982.66      937.52     40.55 o
  -8   3   5     6527.67     6364.96    123.46 o
  -7   3   5      360.40      350.14     22.34 o
  -6   3   5      224.52      213.03     12.27 o
  -5   3   5     6501.18     6582.02    125.42 o
  -4   3   5    20771.22    21367.45    390.85 o
  -3   3   5     3294.71     3294.95     65.08 o
  -2   3   5     2101.76     2195.93     44.72 o
  -1   3   5     3201.88     3396.40     66.26 o
   0   3   5    11899.86    11966.21    271.45 o
   1   3   5     5943.01     5976.02    132.93 o
   2   3   5      274.11      265.05     13.97 o
   3   3   5      941.56      877.83     21.99 o
   4   3   5     4559.19     4223.15    166.98 o
   5   3   5       73.47       75.15     10.29 o
   6   3   5      429.16      466.43     30.30 o
   7   3   5      123.17      156.37     34.25 o
   8   3   5      476.93      537.12     35.00 o
   9   3   5       92.17       81.25     17.48 o
 -14   4   5      243.21      294.63     58.59 o
 -13   4   5      335.32      387.60     35.90 o
 -12   4   5      161.78      164.81     22.46 o
 -11   4   5      359.59      333.15     21.73 o
 -10   4   5      604.63      594.70     25.48 o
  -9   4   5     2535.18     2504.85     87.07 o
  -8   4   5      239.46      248.94     14.89 o
  -7   4   5     4722.57     4659.18     92.35 o
  -6   4   5      526.00      548.24     16.61 o
  -5   4   5      452.67      437.03     14.31 o
  -4   4   5        6.58        6.28      3.77 o
  -3   4   5    13579.69    14089.54    259.94 o
  -2   4   5     1059.21     1121.89     25.89 o
  -1   4   5      296.12      308.61     18.46 o
   0   4   5     7719.13     8228.16    180.09 o
   1   4   5    13159.19    13564.92    291.74 o
   2   4   5     1681.69     1586.79     53.39 o
   3   4   5      832.27      830.28     27.79 o
   4   4   5       28.24       32.43      8.07 o
   5   4   5     2713.14     2717.41    108.32 o
   6   4   5      847.05      862.68     32.19 o
   7   4   5        7.63       16.67     13.20 o
   8   4   5       25.07       43.34     13.38 o
   9   4   5      126.82      143.45     22.17 o
 -14   5   5      164.36      176.84     25.34 o
 -13   5   5      369.42      349.09     32.38 o
 -12   5   5     1990.76     1952.64     58.21 o
 -11   5   5      265.81      235.83     19.11 o
 -10   5   5      413.12      405.07     21.54 o
  -9   5   5      913.49      922.41     31.48 o
  -8   5   5     2634.58     2699.40     57.83 o
  -7   5   5     2442.59     2370.53     51.40 o
  -6   5   5      861.98      941.29     33.15 o
  -5   5   5     2319.03     2346.81     50.13 o
  -4   5   5    11138.72    11106.36    207.54 o
  -3   5   5      163.66      237.87     10.53 o
  -2   5   5     2076.17     2094.42     44.44 o
  -1   5   5      730.13      770.22     19.95 o
   0   5   5     6957.95     7165.84    120.99 o
   1   5   5      687.34      685.70     18.58 o
   2   5   5     1876.73     1803.55     49.04 o
   3   5   5     2713.98     2440.41    102.94 o
   4   5   5       94.21      116.66     18.55 o
   5   5   5       25.88       25.45     10.34 o
   6   5   5      213.87      221.00     18.42 o
   7   5   5       28.36       29.94     21.04 o
   8   5   5       73.30      106.65     18.80 o
 -14   6   5       43.36       57.25     17.73 o
 -13   6   5      480.15      546.82     38.14 o
 -12   6   5       22.04       26.15     12.31 o
 -11   6   5      802.55      793.78     31.01 o
 -10   6   5       37.81       31.61      8.95 o
  -9   6   5      175.55      149.99     14.15 o
  -8   6   5      677.86      663.98     20.76 o
  -7   6   5     7640.79     7609.22    146.66 o
  -6   6   5      681.76      737.27     21.43 o
  -5   6   5     1359.78     1320.59     32.08 o
  -4   6   5     1024.28      963.45     25.10 o
  -3   6   5     8825.79     8801.17    166.56 o
  -2   6   5     4940.73     5035.43     98.53 o
  -1   6   5       23.16       27.58      5.22 o
   0   6   5      989.40      989.32     21.57 o
   1   6   5     1414.82     1394.21     40.87 o
   2   6   5     1803.98     1740.55     49.01 o
   3   6   5      147.82      154.41     14.09 o
   4   6   5      369.06      387.15     21.99 o
   5   6   5     1590.69     1551.32     48.75 o
   6   6   5      244.25      227.73     19.50 o
   7   6   5       36.49       52.67     15.39 o
   8   6   5       17.68       25.58     21.46 o
 -14   7   5       10.34       12.59     14.87 o
 -13   7   5      173.42      192.58     23.02 o
 -12   7   5      585.36      613.59     29.95 o
 -11   7   5       25.50       19.52     14.46 o
 -10   7   5      451.38      450.09     23.58 o
  -9   7   5      516.45      504.23     23.76 o
  -8   7   5     2845.98     2763.17     60.37 o
  -7   7   5      122.32      122.93      9.95 o
  -6   7   5     1179.69     1107.22     29.16 o
  -5   7   5      388.25      422.36     19.06 o
  -4   7   5      616.48      600.76     18.69 o
  -3   7   5      713.04      708.36     20.50 o
  -2   7   5     1879.60     1919.18     43.05 o
  -1   7   5       46.99       54.81      7.25 o
   0   7   5      227.13      260.66     16.52 o
   1   7   5       51.39       38.80      8.42 o
   2   7   5      514.47      496.69     27.06 o
   3   7   5      414.67      414.47     22.74 o
   4   7   5      137.43      161.51     16.01 o
   5   7   5       76.87       85.99     15.99 o
   6   7   5       80.80      105.94     15.40 o
   7   7   5       41.66       49.75     16.50 o
 -14   8   5       64.57       65.38     18.37 o
 -13   8   5      599.93      601.91     49.09 o
 -12   8   5       28.34       24.76     10.96 o
 -11   8   5     1056.26     1015.25     37.16 o
 -10   8   5       32.74       23.41      8.89 o
  -9   8   5      968.08      930.50     32.87 o
  -8   8   5       67.04       75.36      8.57 o
  -7   8   5     1071.19     1088.97     33.14 o
  -6   8   5        3.93       10.77      5.66 o
  -5   8   5     1442.25     1344.89     34.37 o
  -4   8   5       62.90       60.55      9.05 o
  -3   8   5     2315.78     2264.30     50.51 o
  -2   8   5      165.39      170.57     10.51 o
  -1   8   5     3025.97     2980.07     76.00 o
   0   8   5       79.50      114.63     18.06 o
   1   8   5     2048.38     2066.48     57.72 o
   2   8   5      232.59      216.42     17.54 o
   3   8   5       49.65       56.50     11.98 o
   4   8   5       58.99       71.04     13.05 o
   5   8   5      210.40      187.66     18.95 o
   6   8   5      117.64      147.72     28.88 o
 -14   9   5       72.96       94.95     20.13 o
 -13   9   5       27.90       56.96     12.94 o
 -12   9   5     1012.28      999.06     56.87 o
 -11   9   5       49.21       64.31     11.91 o
 -10   9   5      358.42      330.59     30.81 o
  -9   9   5        2.37        7.52      7.75 o
  -8   9   5     2351.81     2266.79     52.77 o
  -7   9   5       32.21       27.35      6.79 o
  -6   9   5      844.38      804.09     25.01 o
  -5   9   5       15.13       24.05      5.92 o
  -4   9   5     3897.36     3683.42     77.41 o
  -3   9   5      273.22      290.37     14.19 o
  -2   9   5      228.86      236.84     16.06 o
  -1   9   5      129.62      134.89     13.47 o
   0   9   5      720.60      732.78     29.57 o
   1   9   5      131.06      114.20     19.81 o
   2   9   5      136.23      174.42     22.91 o
   3   9   5        3.63        2.27     13.62 o
   4   9   5       78.28      129.56     20.56 o
   5   9   5        6.18        6.84     14.80 o
 -13  10   5      232.59      247.58     23.54 o
 -12  10   5        0.09        2.69      9.94 o
 -11  10   5      206.55      228.74     19.46 o
 -10  10   5       26.21       46.34     10.11 o
  -9  10   5     1015.18     1047.04     36.60 o
  -8  10   5       45.47       55.10     10.61 o
  -7  10   5     1355.13     1334.09     42.53 o
  -6  10   5      159.96      120.85     13.45 o
  -5  10   5     1908.64     1795.09     52.18 o
  -4  10   5      892.41      758.95     29.51 o
  -3  10   5      234.84      246.79     25.09 o
  -2  10   5      435.52      475.77     34.13 o
  -1  10   5       22.24       26.79     20.63 o
   0  10   5       25.79       19.30     13.70 o
   1  10   5      615.00      643.62     42.00 o
   2  10   5      217.15      217.45     26.18 o
   3  10   5       47.14       59.32     18.37 o
   4  10   5        5.06       15.69     26.82 o
 -13  11   5      162.08      182.07     36.72 o
 -12  11   5      980.07      979.14     48.39 o
 -11  11   5      244.08      302.01     28.30 o
 -10  11   5      247.09      253.46     41.67 o
  -9  11   5       97.04       95.27     16.89 o
  -8  11   5     2025.10     2129.61     61.27 o
  -7  11   5     1571.80     1506.25     47.72 o
  -6  11   5       89.31       89.29     13.20 o
  -5  11   5      606.07      644.46     28.75 o
  -4  11   5     1515.93     1432.57     59.81 o
  -3  11   5      581.22      564.53     38.19 o
  -2  11   5        2.49      -12.45     12.45 o
  -1  11   5        7.40      -11.95     11.95 o
   0  11   5     1132.36     1224.25     57.48 o
   1  11   5      748.35      812.25     49.31 o
   2  11   5        0.34      -22.90     40.02 o
   3  11   5      119.05      139.65     57.77 o
 -13  12   5      151.73      264.90     42.09 o
 -12  12   5        0.54       20.89     14.87 o
 -11  12   5      397.63      390.97     32.93 o
 -10  12   5       54.13       73.13     25.99 o
  -9  12   5      269.11      252.41     25.01 o
  -8  12   5        3.92       14.48      9.86 o
  -7  12   5      472.47      501.70     61.26 o
  -6  12   5      233.70      230.22     35.59 o
  -5  12   5       82.71       85.50     30.53 o
  -4  12   5       26.80       47.94     18.57 o
  -3  12   5     1350.49     1354.35    121.72 o
  -2  12   5      536.57      635.06     44.35 o
  -1  12   5       63.37       72.80     20.07 o
   0  12   5      165.39      157.03     37.14 o
   1  12   5      404.25      417.41     38.37 o
   2  12   5      212.24      258.49     31.70 o
 -12  13   5      301.88      318.90     32.60 o
 -11  13   5       63.37       92.66     39.61 o
 -10  13   5       84.12       93.31     18.37 o
  -9  13   5       16.41       29.98     14.29 o
  -8  13   5      994.69     1071.51     40.28 o
  -7  13   5      760.84      730.37     33.60 o
  -6  13   5       80.76       98.04     19.54 o
  -5  13   5       52.89       41.91     16.44 o
  -4  13   5      421.49      452.49     54.05 o
  -3  13   5      123.98      149.47     32.18 o
  -2  13   5        5.79       14.44     17.74 o
  -1  13   5        9.58       28.79     18.65 o
   0  13   5       10.07       47.66     26.41 o
 -11  14   5      458.81      425.85     36.47 o
 -10  14   5      320.84      331.92     31.77 o
  -9  14   5       13.33       51.08     16.56 o
  -8  14   5        9.13       10.95     14.87 o
  -7  14   5      470.07      563.27     40.55 o
  -6  14   5      216.82      261.29     31.36 o
  -5  14   5       13.20       19.66     15.85 o
  -4  14   5      178.63      143.59     26.26 o
  -3  14   5      469.17      381.80     43.74 o
  -2  14   5      400.64      331.09     37.29 o
  -9  15   5       15.49       62.72     25.58 o
  -8  15   5       91.55      158.16     54.88 o
  -7  15   5       11.24       13.68     16.56 o
  -6  15   5       27.03       32.68     18.96 o
  -5  15   5       32.89       53.15     19.97 o
   3 -16   6       12.66       49.41     12.39 o
   4 -16   6      128.01      137.16     25.01 o
   5 -16   6        0.13       -5.37     13.14 o
   6 -16   6        0.62        1.21     13.19 o
   7 -16   6       93.02      138.59     26.41 o
   8 -16   6        6.48       12.75     16.89 o
   0 -15   6        7.86       13.50     13.14 o
   1 -15   6        7.95       19.18     11.02 o
   2 -15   6       96.95       90.81     14.17 o
   3 -15   6       10.15        4.61     10.36 o
   4 -15   6        3.81       11.51     13.04 o
   5 -15   6       40.72       33.19     15.52 o
   6 -15   6      322.46      311.88     28.97 o
   7 -15   6       86.05       91.82     20.40 o
   8 -15   6       62.71       70.29     19.15 o
   9 -15   6       50.77       59.83     18.67 o
  -2 -14   6        0.21       18.68     16.04 o
  -1 -14   6      150.44      164.21     19.55 o
   0 -14   6      100.82      117.23     18.27 o
   1 -14   6        4.01       15.38      9.40 o
   2 -14   6       75.93       73.35     11.53 o
   3 -14   6      242.87      274.45     25.76 o
   4 -14   6       97.50      106.73     15.91 o
   5 -14   6       63.21       55.54     13.30 o
   6 -14   6       37.31       49.98     12.67 o
   7 -14   6      251.74      255.90     27.99 o
   8 -14   6      580.99      497.26     37.61 o
   9 -14   6       23.46       15.14     15.14 o
  10 -14   6       11.42       15.75     15.98 o
  -3 -13   6      143.43      136.72     22.15 o
  -2 -13   6      322.52      358.95     31.49 o
  -1 -13   6       30.52       45.92     13.65 o
   0 -13   6       62.73       69.39     11.50 o
   1 -13   6        0.60        1.23      8.19 o
   2 -13   6      588.84      572.86     25.22 o
   3 -13   6     1498.57     1372.35     49.99 o
   4 -13   6       11.17        8.79      9.80 o
   5 -13   6       45.53       38.59     11.50 o
   6 -13   6       67.22      112.72     14.83 o
   7 -13   6      205.56      223.00     25.07 o
   8 -13   6       15.66       32.76     14.45 o
   9 -13   6        6.02        4.19     14.87 o
  10 -13   6      209.36      204.86     26.55 o
  11 -13   6      127.69      143.15     23.84 o
  -4 -12   6       64.18       87.28     17.84 o
  -3 -12   6        6.43       20.31     14.22 o
  -2 -12   6       15.50       19.02     11.11 o
  -1 -12   6      207.82      249.76     20.45 o
   0 -12   6      803.85      779.64     27.51 o
   1 -12   6       65.19       55.49      9.95 o
   2 -12   6        2.81        7.73     12.29 o
   3 -12   6      613.00      616.08     28.89 o
   4 -12   6      735.87      769.71     31.11 o
   5 -12   6      186.61      153.69     15.85 o
   6 -12   6      163.32      183.60     16.87 o
   7 -12   6     1694.07     1774.66     93.66 o
   8 -12   6     1742.19     1621.63     65.35 o
   9 -12   6       47.25       27.73     24.34 o
  10 -12   6        5.41       -1.82     12.80 o
  11 -12   6      207.14      188.89     52.81 o
  12 -12   6      385.07      407.58     70.56 o
  -5 -11   6      112.34      130.76     20.98 o
  -4 -11   6       93.30      116.64     18.90 o
  -3 -11   6      244.30      240.19     19.67 o
  -2 -11   6      251.67      249.05     19.98 o
  -1 -11   6      119.29      133.55     15.66 o
   0 -11   6      338.39      338.48     18.36 o
   1 -11   6      106.57       96.10     11.03 o
   2 -11   6      181.68      185.20     16.66 o
   3 -11   6       44.78       37.94     10.51 o
   4 -11   6      676.01      622.57     26.80 o
   5 -11   6      300.94      381.85     21.92 o
   6 -11   6      208.39      232.89     17.99 o
   7 -11   6      156.49      185.72     22.15 o
   8 -11   6      290.92      290.48     27.43 o
   9 -11   6      813.55      776.97     43.18 o
  10 -11   6       54.24       77.63     28.88 o
  11 -11   6        1.61       13.40     14.80 o
  12 -11   6      193.69      166.52     24.32 o
  -6 -10   6        0.52       10.12     13.12 o
  -5 -10   6       71.24       65.64     15.17 o
  -4 -10   6       23.14       24.41     12.45 o
  -3 -10   6       20.56        6.04     18.61 o
  -2 -10   6      142.64      146.59     15.19 o
  -1 -10   6     1871.56     1808.08     64.77 o
   0 -10   6      903.63      912.89     27.95 o
   1 -10   6      174.72      159.52     13.41 o
   2 -10   6       79.83       77.73     11.26 o
   3 -10   6     1677.16     1602.45     47.00 o
   4 -10   6     2879.51     2759.08     71.76 o
   5 -10   6      287.82      315.96     19.07 o
   6 -10   6      238.13      217.79     22.94 o
   7 -10   6     1786.10     1831.57    139.46 o
   8 -10   6     1378.39     1381.40     55.72 o
   9 -10   6       86.02       69.78     16.21 o
  10 -10   6       24.39       17.85     12.80 o
  11 -10   6      375.08      364.73     31.45 o
  12 -10   6      550.88      519.44     67.67 o
  -7  -9   6        4.01       24.21     16.50 o
  -6  -9   6      231.35      189.50     22.17 o
  -5  -9   6       61.15       97.86     45.39 o
  -4  -9   6       96.93      110.59     20.04 o
  -3  -9   6        0.08        6.84      8.35 o
  -2  -9   6      164.02      162.14     14.13 o
  -1  -9   6      857.46      908.28     32.64 o
   0  -9   6        1.09       -5.30      5.30 o
   1  -9   6     1573.55     1584.90     53.60 o
   2  -9   6      114.22       91.77     10.59 o
   3  -9   6      240.00      220.83     15.37 o
   4  -9   6      351.46      314.48     17.81 o
   5  -9   6     1879.80     1957.80     64.97 o
   6  -9   6       32.87       51.23      8.58 o
   7  -9   6      120.53      110.00     11.28 o
   8  -9   6     1098.76     1024.87     34.57 o
   9  -9   6     1871.33     1816.32     91.80 o
  10  -9   6       27.56       26.88     10.32 o
  11  -9   6       42.89       30.16     10.83 o
  12  -9   6      245.26      245.88     34.42 o
  -8  -8   6        1.95       20.63     18.98 o
  -7  -8   6      206.63      202.45     46.63 o
  -6  -8   6        1.45       -2.06     10.50 o
  -5  -8   6      574.20      643.07     34.13 o
  -4  -8   6     1123.46     1211.55     38.12 o
  -3  -8   6       62.41       65.83     10.06 o
  -2  -8   6      521.51      511.68     23.15 o
  -1  -8   6      594.16      650.28     20.91 o
   0  -8   6      920.04      838.10     28.94 o
   1  -8   6        0.48        1.74      4.91 o
   2  -8   6        0.19        4.79      5.13 o
   3  -8   6     1937.77     1856.32     46.56 o
   4  -8   6     2963.71     2761.79     82.78 o
   5  -8   6      361.71      354.87     14.53 o
   6  -8   6     1308.47     1302.11     35.02 o
   7  -8   6      878.96      883.09     44.37 o
   8  -8   6     1713.09     1561.98     58.18 o
   9  -8   6       25.43        8.96      8.68 o
  10  -8   6      354.87      379.56     23.28 o
  11  -8   6       16.43       16.09     10.16 o
  12  -8   6       39.95       51.90     13.42 o
  -9  -7   6      413.14      467.91     47.86 o
  -8  -7   6       85.71      118.90     17.79 o
  -7  -7   6       61.96       61.81     10.68 o
  -6  -7   6      636.87      627.84     26.47 o
  -5  -7   6     1642.13     1692.19     41.36 o
  -4  -7   6        3.85        7.25      5.00 o
  -3  -7   6       31.27       44.53      6.11 o
  -2  -7   6     1286.08     1172.90     52.81 o
  -1  -7   6       58.55       78.89      7.74 o
   0  -7   6     2000.53     2016.20     48.84 o
   1  -7   6     2383.74     2385.91     49.89 o
   2  -7   6     1014.22      910.37     42.17 o
   3  -7   6     1424.23     1282.89     32.40 o
   4  -7   6     1358.84     1373.68     40.02 o
   5  -7   6     1881.41     1916.82     42.63 o
   6  -7   6       11.69       26.60      9.77 o
   7  -7   6       41.80       62.34      9.16 o
   8  -7   6      286.13      315.89     18.97 o
   9  -7   6      645.07      635.42     35.59 o
  10  -7   6        3.71       15.77      9.18 o
  11  -7   6      180.33      184.65     17.96 o
  12  -7   6       59.02       69.43     15.02 o
 -10  -6   6       27.89       59.92     15.04 o
  -9  -6   6      303.43      278.78     26.51 o
  -8  -6   6      521.51      540.85     26.33 o
  -7  -6   6      101.26       99.71     12.51 o
  -6  -6   6       11.51       10.88      7.93 o
  -5  -6   6     3478.20     3238.71     68.64 o
  -4  -6   6     1419.44     1422.69     34.56 o
  -3  -6   6       49.27       53.00      6.01 o
  -2  -6   6       20.04       28.87      5.36 o
  -1  -6   6     1365.40     1230.77     25.92 o
   0  -6   6     9176.04     9553.46    159.70 o
   1  -6   6      305.30      259.04      9.86 o
   2  -6   6      200.40      203.99      8.70 o
   3  -6   6       96.66      110.34     10.45 o
   4  -6   6     2164.07     2153.62     68.33 o
   5  -6   6       78.66       80.49      8.93 o
   6  -6   6      500.27      505.57     16.23 o
   7  -6   6      966.19      936.35     30.73 o
   8  -6   6     2200.53     2109.82     57.64 o
   9  -6   6       10.20       10.12      8.68 o
  10  -6   6      662.89      702.54     30.08 o
  11  -6   6       30.82       36.36     11.83 o
  12  -6   6      419.80      446.50     27.93 o
 -10  -5   6      814.39      848.21     43.17 o
  -9  -5   6      396.78      405.45     29.74 o
  -8  -5   6        0.92        0.92     10.48 o
  -7  -5   6        8.55       11.83      7.62 o
  -6  -5   6      577.44      574.53     19.26 o
  -5  -5   6     2540.24     2519.49     54.47 o
  -4  -5   6      185.72      171.15      9.88 o
  -3  -5   6     2099.92     2044.21     76.35 o
  -2  -5   6      179.81      173.04     11.67 o
  -1  -5   6      431.49      399.45     11.56 o
   0  -5   6        3.19        5.60      3.66 o
   1  -5   6      495.64      418.80     12.98 o
   2  -5   6      239.68      279.06      9.90 o
   3  -5   6     7310.12     7452.94    193.44 o
   4  -5   6      958.02      949.26     23.37 o
   5  -5   6     3541.15     3415.87     68.98 o
   6  -5   6      259.76      247.37     11.14 o
   7  -5   6     3118.27     3232.27     97.73 o
   8  -5   6       56.19       58.90      9.63 o
   9  -5   6      966.18      966.53     34.62 o
  10  -5   6        2.13        0.79      8.95 o
  11  -5   6       22.55       17.28     10.32 o
  12  -5   6        6.44       22.71     14.45 o
 -11  -4   6       27.43       68.03     15.39 o
 -10  -4   6       65.52       84.34     15.76 o
  -9  -4   6      972.54      913.94     42.60 o
  -8  -4   6     1851.29     1868.95     52.77 o
  -7  -4   6      211.76      205.31     14.71 o
  -6  -4   6      313.75      322.45     13.88 o
  -5  -4   6     1768.63     1658.58     38.03 o
  -4  -4   6     3257.80     2994.40     72.52 o
  -3  -4   6      439.56      416.37     19.18 o
  -2  -4   6      168.06      201.47     17.51 o
  -1  -4   6     5690.17     5829.15     98.89 o
   0  -4   6     3544.78     3355.64     58.73 o
   1  -4   6      284.14      310.57     10.64 o
   2  -4   6      888.67      883.45     21.02 o
   3  -4   6     3342.21     3258.90     64.67 o
   4  -4   6     7737.78     7812.17    147.19 o
   5  -4   6      229.06      225.03     10.10 o
   6  -4   6      928.74      920.31     27.16 o
   7  -4   6      234.65      249.19     15.68 o
   8  -4   6     1226.57     1284.35     40.13 o
   9  -4   6      194.18      208.90     17.53 o
  10  -4   6        6.93       14.67      9.91 o
  11  -4   6       30.69       49.10     15.76 o
  12  -4   6      530.17      556.45     39.04 o
 -11  -3   6      269.30      321.83     36.72 o
 -10  -3   6       40.97       12.38     11.04 o
  -9  -3   6      206.97      230.22     22.74 o
  -8  -3   6       37.08       30.70      7.65 o
  -7  -3   6      396.92      385.82     15.37 o
  -6  -3   6       32.21       33.13      7.98 o
  -5  -3   6        9.12        9.08      3.68 o
  -4  -3   6     2998.28     3047.40     61.36 o
  -3  -3   6     5231.78     5528.05    105.26 o
  -2  -3   6     1735.39     1885.09     38.95 o
  -1  -3   6     2673.08     2714.54     53.70 o
   0  -3   6     2517.14     2524.45     44.94 o
   1  -3   6     7551.73     8019.42    149.05 o
   2  -3   6       42.95       76.53      5.54 o
   3  -3   6     1908.72     1943.39     44.55 o
   4  -3   6      351.13      287.00     10.69 o
   5  -3   6     2068.87     1914.63     41.57 o
   6  -3   6      108.98      119.58      8.03 o
   7  -3   6       84.46       89.91      9.75 o
   8  -3   6     1389.50     1368.20     41.82 o
   9  -3   6     2373.71     2419.41     66.36 o
  10  -3   6      201.37      233.28     24.75 o
  11  -3   6      122.77      127.50     32.60 o
  12  -3   6       72.55       84.62     19.74 o
 -12  -2   6      134.49      126.20     22.28 o
 -11  -2   6       12.49       32.24     12.09 o
 -10  -2   6        0.64        8.34     10.45 o
  -9  -2   6      472.91      439.62     29.16 o
  -8  -2   6     1968.08     1873.35     51.23 o
  -7  -2   6      714.65      685.33     20.16 o
  -6  -2   6      299.60      273.23     11.36 o
  -5  -2   6     3990.02     3845.22     76.13 o
  -4  -2   6     8837.94     8447.38    158.08 o
  -3  -2   6      384.37      447.91     16.04 o
  -2  -2   6     1353.53     1338.89     34.46 o
  -1  -2   6     1672.67     1685.73     34.47 o
   0  -2   6     5851.62     5811.15     97.35 o
   1  -2   6     1696.13     1662.40     34.44 o
   2  -2   6      716.31      742.08     18.13 o
   3  -2   6     2646.92     2555.45     51.76 o
   4  -2   6     3403.59     3098.79     62.36 o
   5  -2   6      585.96      574.30     16.86 o
   6  -2   6     1094.15     1082.26     33.71 o
   7  -2   6      281.98      293.35     16.97 o
   8  -2   6     2902.33     2935.14     82.03 o
   9  -2   6      111.19      118.29     17.79 o
  10  -2   6      139.70      145.64     20.66 o
  11  -2   6       20.47       38.55     16.62 o
 -12  -1   6       31.78       26.25     13.27 o
 -11  -1   6       53.75       53.64     14.55 o
 -10  -1   6      422.37      388.26     34.25 o
  -9  -1   6     1333.70     1312.72     51.93 o
  -8  -1   6     1215.32     1207.93     30.31 o
  -7  -1   6     2330.09     2224.89     48.29 o
  -6  -1   6      472.53      445.24     14.24 o
  -5  -1   6     1875.46     1715.19     37.13 o
  -4  -1   6       94.45      115.14      5.63 o
  -3  -1   6     2313.56     2275.23     54.61 o
  -2  -1   6       10.60        9.71      3.75 o
  -1  -1   6     4599.80     5016.76     94.56 o
   0  -1   6      772.96      737.35     15.36 o
   1  -1   6    12690.50    13414.92    245.91 o
   2  -1   6       36.87       41.40      4.02 o
   3  -1   6     3105.54     3230.19     64.10 o
   4  -1   6      625.23      577.93     16.32 o
   5  -1   6    11068.48    11333.38    211.85 o
   6  -1   6     2059.47     2139.11     47.17 o
   7  -1   6       16.65       21.48      6.40 o
   8  -1   6      214.92      208.38     21.59 o
   9  -1   6     1026.51     1050.15     47.22 o
  10  -1   6      446.56      447.65     34.41 o
  11  -1   6       16.81       37.11     16.04 o
 -13   0   6      104.94      112.72     20.20 o
 -12   0   6      350.65      388.15     32.08 o
 -11   0   6      269.14      305.84     27.13 o
 -10   0   6      407.80      422.02     29.71 o
  -9   0   6       12.99        3.54      9.90 o
  -8   0   6      790.01      794.33     25.38 o
  -7   0   6      151.33      173.41      9.41 o
  -6   0   6      152.37      152.15      8.03 o
  -5   0   6     5455.86     5509.21    105.35 o
  -4   0   6     2616.24     2465.70     49.79 o
  -3   0   6        1.22       35.35     25.64 o
  -2   0   6     2043.80     2092.66     42.06 o
  -1   0   6     3088.00     3125.83     60.52 o
   0   0   6    21111.13    22058.79    401.26 o
   1   0   6     2266.25     2578.92     45.08 o
   2   0   6      657.96      604.11     15.62 o
   3   0   6      175.29      192.46      8.32 o
   4   0   6     3401.70     3356.00     67.46 o
   5   0   6       19.44       24.00      4.92 o
   6   0   6      396.79      361.87     14.31 o
   7   0   6       39.54       31.77     11.67 o
   8   0   6       64.91       79.20     15.04 o
   9   0   6      144.45      116.44     18.21 o
  10   0   6      664.58      674.09     41.38 o
  11   0   6       70.24       78.03     18.96 o
 -13   1   6      378.94      359.85     32.68 o
 -12   1   6       11.19       11.65     11.45 o
 -11   1   6        5.67       -7.72      8.37 o
 -10   1   6      111.63       97.95     15.98 o
  -9   1   6     1604.13     1479.11     43.02 o
  -8   1   6      373.20      347.13     18.10 o
  -7   1   6      124.10      121.31      9.29 o
  -6   1   6     1462.18     1344.78     33.49 o
  -5   1   6     6934.27     6996.88    132.40 o
  -4   1   6     2097.41     2253.19     46.07 o
  -3   1   6     9279.97     9867.63    182.77 o
  -2   1   6      353.50      387.32     11.11 o
  -1   1   6     2358.97     2372.15     47.19 o
   0   1   6     3515.07     3965.78     76.06 o
   1   1   6     4353.90     4045.95     91.79 o
   2   1   6     2099.36     2031.83     41.91 o
   3   1   6      228.93      240.74      9.26 o
   4   1   6     2199.14     2131.41     45.77 o
   5   1   6     2250.11     2206.15     71.70 o
   6   1   6      180.71      213.57     17.74 o
   7   1   6      143.27      151.08     22.69 o
   8   1   6       48.18       62.88     14.59 o
   9   1   6     1371.95     1493.14     61.82 o
  10   1   6      176.56      175.75     23.63 o
 -13   2   6       87.44       97.09     19.81 o
 -12   2   6      311.48      354.97     30.93 o
 -11   2   6        0.68       -6.70     10.20 o
 -10   2   6      110.05      106.80     16.21 o
  -9   2   6     3486.89     3316.91     82.25 o
  -8   2   6     8403.18     8204.62    221.59 o
  -7   2   6      192.48      184.31      9.49 o
  -6   2   6      444.32      488.62     18.70 o
  -5   2   6     7711.20     7948.89    149.75 o
  -4   2   6    20866.23    21629.49    395.28 o
  -3   2   6     4403.20     4530.20     87.13 o
  -2   2   6      562.42      694.06     18.22 o
  -1   2   6     8812.53     9784.36    181.33 o
   0   2   6     7555.27     7635.60    166.27 o
   1   2   6      179.97      227.12     11.89 o
   2   2   6     1137.79     1153.77     32.87 o
   3   2   6      103.66      110.07      6.31 o
   4   2   6     5113.98     5160.11    118.95 o
   5   2   6       35.88       43.96      8.35 o
   6   2   6     1559.41     1480.34     44.20 o
   7   2   6      143.52      130.91     20.63 o
   8   2   6       44.22       29.25     15.27 o
   9   2   6        0.52       21.23     12.05 o
  10   2   6      191.61      240.63     46.21 o
 -13   3   6      927.07      885.90     48.72 o
 -12   3   6       11.54       28.73     13.68 o
 -11   3   6      307.57      271.35     25.92 o
 -10   3   6     1282.91     1280.69     84.79 o
  -9   3   6     1909.00     1882.37     51.95 o
  -8   3   6      109.20      107.50      8.50 o
  -7   3   6     1726.50     1753.77     60.75 o
  -6   3   6      197.02      188.39      9.67 o
  -5   3   6     2843.39     2779.63     57.21 o
  -4   3   6      947.69      889.99     22.33 o
  -3   3   6     4419.84     4314.39     84.15 o
  -2   3   6      371.76      400.44     12.86 o
  -1   3   6     2010.29     2110.18     43.69 o
   0   3   6     1093.51     1142.59     31.90 o
   1   3   6     5795.81     5689.23    127.84 o
   2   3   6     3809.19     3763.13    119.22 o
   3   3   6      704.98      624.27     39.38 o
   4   3   6       18.53       13.00      6.75 o
   5   3   6     2862.39     2871.11    100.79 o
   6   3   6      103.26       97.40     12.68 o
   7   3   6       36.88       26.68     12.54 o
   8   3   6        1.81       13.18     11.95 o
   9   3   6      138.51      174.84     28.06 o
 -14   4   6       20.64       26.93     16.50 o
 -13   4   6      374.90      390.85     33.55 o
 -12   4   6     1905.71     1831.85     96.96 o
 -11   4   6      911.95      852.94     48.71 o
 -10   4   6       40.66       47.38      8.31 o
  -9   4   6     1814.16     1709.72     57.42 o
  -8   4   6     4319.73     4210.54     85.50 o
  -7   4   6     2209.80     2236.46     48.90 o
  -6   4   6       34.89       41.59      5.47 o
  -5   4   6     4385.75     4428.84     87.67 o
  -4   4   6    17767.81    18111.27    333.39 o
  -3   4   6     1412.81     1392.60     31.74 o
  -2   4   6     3042.59     3202.50     64.20 o
  -1   4   6       50.43       81.22      5.50 o
   0   4   6     7835.08     8048.61    177.23 o
   1   4   6     4029.61     4060.51     95.43 o
   2   4   6       39.34       54.19      8.20 o
   3   4   6        3.78       11.65      6.75 o
   4   4   6     1513.21     1416.51     42.56 o
   5   4   6      173.01      198.37     18.79 o
   6   4   6      336.07      370.22     22.53 o
   7   4   6        0.51        4.97     11.37 o
   8   4   6      370.03      410.30     32.68 o
 -14   5   6       29.09       42.95     17.21 o
 -13   5   6       45.96       50.45     16.89 o
 -12   5   6       42.48       49.93     15.76 o
 -11   5   6     1202.06     1106.50     38.00 o
 -10   5   6        0.29       -5.85      6.47 o
  -9   5   6      507.71      505.44     22.57 o
  -8   5   6      429.90      409.63     15.82 o
  -7   5   6     7798.29     7572.28    145.83 o
  -6   5   6      831.08      768.38     29.54 o
  -5   5   6       44.16       31.23      5.52 o
  -4   5   6      401.44      413.34     17.39 o
  -3   5   6     6443.90     6498.30    124.68 o
  -2   5   6     2260.23     2266.11     47.91 o
  -1   5   6      503.75      547.78     15.90 o
   0   5   6     1705.33     1707.31     63.82 o
   1   5   6     2795.69     2855.02     71.27 o
   2   5   6      325.38      315.48     22.74 o
   3   5   6      149.35      132.29     13.03 o
   4   5   6       43.26       46.12      9.54 o
   5   5   6     1559.89     1531.84     85.63 o
   6   5   6      446.99      479.44     42.01 o
   7   5   6       21.08       21.40     12.48 o
   8   5   6        0.95       -6.19     12.84 o
 -14   6   6       15.45       46.48     18.06 o
 -13   6   6      480.45      507.18     40.02 o
 -12   6   6     1371.85     1378.56    106.45 o
 -11   6   6        3.08       -6.12      7.54 o
 -10   6   6      818.87      764.06     30.76 o
  -9   6   6      223.08      239.21     16.51 o
  -8   6   6     5314.67     5320.44    106.50 o
  -7   6   6        3.25       14.03      5.27 o
  -6   6   6     2199.14     2204.56     49.09 o
  -5   6   6       23.26       39.22      6.07 o
  -4   6   6     1314.17     1217.66     30.28 o
  -3   6   6      847.06      872.45     23.28 o
  -2   6   6      343.97      299.22     13.22 o
  -1   6   6      261.05      259.23     10.90 o
   0   6   6      878.42      841.73     28.63 o
   1   6   6       41.62       40.85      8.57 o
   2   6   6      689.91      669.62     26.54 o
   3   6   6       12.02       11.15      7.92 o
   4   6   6      648.40      653.36     28.17 o
   5   6   6      496.51      490.75     32.93 o
   6   6   6       71.84       69.83     13.46 o
   7   6   6        0.67       -4.26     12.80 o
 -14   7   6       19.89       34.66     16.34 o
 -13   7   6      450.97      465.50     35.88 o
 -12   7   6      134.88      111.25     14.71 o
 -11   7   6     1634.43     1552.51     48.66 o
 -10   7   6      246.59      242.58     18.21 o
  -9   7   6      214.78      176.06     14.99 o
  -8   7   6      950.14      867.09     25.57 o
  -7   7   6     1626.69     1530.94     68.73 o
  -6   7   6        9.94       16.78      6.43 o
  -5   7   6     2593.70     2554.34     55.87 o
  -4   7   6      953.18      900.78     24.92 o
  -3   7   6     4961.25     4992.91     99.45 o
  -2   7   6      334.89      328.74     13.44 o
  -1   7   6      340.66      328.46     18.28 o
   0   7   6     1004.51      976.95     33.08 o
   1   7   6     3264.35     3201.82    104.39 o
   2   7   6     1292.27     1280.31     50.86 o
   3   7   6       14.80       36.88     10.04 o
   4   7   6      227.55      235.17     27.82 o
   5   7   6      831.09      859.35     35.34 o
   6   7   6      336.40      307.60     29.18 o
 -14   8   6      226.98      270.65     29.46 o
 -13   8   6        9.21       22.58     14.55 o
 -12   8   6      272.88      258.56     20.60 o
 -11   8   6        2.18        8.74      9.10 o
 -10   8   6      446.38      495.83     25.22 o
  -9   8   6       12.24       12.87      7.50 o
  -8   8   6     1129.32     1091.63     41.97 o
  -7   8   6        5.94       -2.07      6.43 o
  -6   8   6     2064.05     1921.21     45.46 o
  -5   8   6      432.19      409.40     30.49 o
  -4   8   6      777.64      783.54     23.65 o
  -3   8   6      145.67      139.26     10.15 o
  -2   8   6      509.41      503.01     22.51 o
  -1   8   6        4.64       21.22      7.09 o
   0   8   6     1953.60     1930.21     55.34 o
   1   8   6       17.18       26.25      8.53 o
   2   8   6      589.21      561.96     27.15 o
   3   8   6        0.41       -2.68      8.79 o
   4   8   6      351.95      408.98     32.01 o
   5   8   6       93.42       73.65     15.02 o
 -14   9   6       85.10      107.29     20.71 o
 -13   9   6      516.06      581.63     31.29 o
 -12   9   6        3.12       13.88     10.18 o
 -11   9   6      706.55      681.70     30.53 o
 -10   9   6        8.81        7.47      7.87 o
  -9   9   6     2567.25     2563.73     94.98 o
  -8   9   6      480.47      420.20     19.49 o
  -7   9   6      698.90      676.44     22.74 o
  -6   9   6      180.21      164.73     12.09 o
  -5   9   6     1063.86      980.24     28.24 o
  -4   9   6      116.89      114.09     10.01 o
  -3   9   6      487.01      500.09     23.12 o
  -2   9   6       54.06       65.43     10.49 o
  -1   9   6      102.36       96.74     19.02 o
   0   9   6        0.93        7.63      7.44 o
   1   9   6      820.02      870.99     44.05 o
   2   9   6      794.23      813.28     44.41 o
   3   9   6        0.27       12.38     14.28 o
   4   9   6        0.53        7.01     29.30 o
   5   9   6      180.82      240.04     42.50 o
 -13  10   6       37.31       66.11     13.64 o
 -12  10   6     1076.52     1151.62     47.75 o
 -11  10   6      131.48      137.48     15.85 o
 -10  10   6      313.96      331.19     21.95 o
  -9  10   6      132.98      146.53     24.01 o
  -8  10   6     1327.89     1315.39     42.47 o
  -7  10   6       82.08      109.60     13.11 o
  -6  10   6      543.67      532.53     24.96 o
  -5  10   6      317.49      329.44     20.28 o
  -4  10   6     2616.15     2577.63     88.40 o
  -3  10   6      310.26      265.71     27.13 o
  -2  10   6       91.02       81.68     18.06 o
  -1  10   6      117.29      127.91     21.88 o
   0  10   6      351.27      364.06     32.38 o
   1  10   6      348.39      359.19     33.71 o
   2  10   6       22.35      -14.24     21.46 o
   3  10   6       52.74       55.99     18.56 o
 -13  11   6      367.64      471.93     36.12 o
 -12  11   6       47.57       92.65     20.22 o
 -11  11   6      214.97      249.00     41.26 o
 -10  11   6        2.43        9.51     12.21 o
  -9  11   6      168.86      155.37     20.40 o
  -8  11   6        8.33       15.01     11.71 o
  -7  11   6      825.39      800.11     32.11 o
  -6  11   6       54.60       68.05     12.26 o
  -5  11   6      143.23      122.65     27.23 o
  -4  11   6        9.21       -0.08     12.80 o
  -3  11   6     1138.20     1110.63     52.51 o
  -2  11   6      646.82      633.63     42.59 o
  -1  11   6       44.34       50.02     18.32 o
   0  11   6      216.82      236.78     29.46 o
   1  11   6      331.51      364.48     51.99 o
   2  11   6      302.01      324.82     74.27 o
 -12  12   6      990.32     1067.13     51.89 o
 -11  12   6      478.54      499.98     36.44 o
 -10  12   6        3.45        5.41     17.33 o
  -9  12   6       75.04       74.16     16.21 o
  -8  12   6     1499.55     1535.89     49.82 o
  -7  12   6      737.51      680.45     31.42 o
  -6  12   6       46.46       68.47     39.20 o
  -5  12   6        0.85       22.42     13.08 o
  -4  12   6      528.47      579.66     40.55 o
  -3  12   6      318.55      243.24     28.52 o
  -2  12   6       25.61       50.34     17.51 o
  -1  12   6        1.70       18.82     17.39 o
   0  12   6      298.73      286.06     32.97 o
   1  12   6       46.90       58.53     20.98 o
 -12  13   6        1.16       -5.78     17.33 o
 -11  13   6      738.12      851.64     48.14 o
 -10  13   6      356.66      407.13     33.26 o
  -9  13   6        0.72       26.02     18.98 o
  -8  13   6      103.35      114.67     15.38 o
  -7  13   6      807.90      839.77     47.55 o
  -6  13   6      298.57      324.71     31.80 o
  -5  13   6        9.06       25.40     32.60 o
  -4  13   6      350.38      406.25     37.33 o
  -3  13   6      871.84      875.95     53.68 o
  -2  13   6      379.91      433.65     40.26 o
  -1  13   6        0.28        7.01     18.67 o
 -10  14   6       15.46       17.39     15.63 o
  -9  14   6       24.44       53.64     23.93 o
  -8  14   6      362.06      420.58     35.60 o
  -7  14   6       24.56       65.19     18.67 o
  -6  14   6      409.03      377.00     35.85 o
  -5  14   6      245.32      236.47     33.42 o
  -4  14   6       35.24       64.74     20.56 o
  -3  14   6      123.02      179.89     35.90 o
  -7  15   6      480.04      532.27     60.24 o
   3 -16   7       18.61       28.01     11.73 o
   4 -16   7      114.55      110.40     23.19 o
   5 -16   7       30.10       42.22     16.70 o
   6 -16   7       20.09       16.53     13.40 o
   7 -16   7       26.08       69.98     23.11 o
   0 -15   7        3.03       18.98     16.34 o
   1 -15   7       48.66       60.15     13.12 o
   2 -15   7       21.22        5.36     10.00 o
   3 -15   7      191.21      175.58     23.47 o
   4 -15   7      135.85      145.05     18.26 o
   5 -15   7       34.03       32.34     12.92 o
   6 -15   7       36.50       28.65     13.16 o
   7 -15   7       51.63       47.95     17.24 o
   8 -15   7       69.86      109.98     21.01 o
   9 -15   7       18.79       19.98     17.73 o
  -2 -14   7      173.47      218.14     26.90 o
  -1 -14   7      151.73      163.62     25.58 o
   0 -14   7        0.16        0.25     11.84 o
   1 -14   7        0.24        7.28      8.89 o
   2 -14   7      180.93      172.59     16.09 o
   3 -14   7      283.75      362.98     31.77 o
   4 -14   7       22.57       31.69     12.11 o
   5 -14   7       32.92       32.53     13.89 o
   6 -14   7      350.13      395.86     26.60 o
   7 -14   7      204.29      196.58     25.26 o
   8 -14   7       45.15       76.19     18.57 o
   9 -14   7        3.92       13.84     15.04 o
  10 -14   7      125.72      126.19     23.90 o
  -3 -13   7       14.08        6.59     15.39 o
  -2 -13   7       15.15        7.51     14.45 o
  -1 -13   7      259.92      270.50     22.01 o
   0 -13   7      203.06      194.17     16.40 o
   1 -13   7       47.42       35.32      9.82 o
   2 -13   7       60.33       72.71     11.71 o
   3 -13   7      413.80      429.52     26.01 o
   4 -13   7       94.64       76.36     13.40 o
   5 -13   7        1.71        4.80      9.06 o
   6 -13   7        9.17       16.24     11.41 o
   7 -13   7      473.04      492.74     35.88 o
   8 -13   7      477.05      431.48     34.41 o
   9 -13   7       18.65       47.98     16.62 o
  10 -13   7        4.74       -1.29     21.87 o
  11 -13   7       53.08       62.95     39.61 o
  -4 -12   7      111.13      145.39     22.46 o
  -3 -12   7       54.19       58.45     16.62 o
  -2 -12   7      167.94      216.77     31.77 o
  -1 -12   7      183.78      189.19     30.59 o
   0 -12   7        0.03        9.53      7.99 o
   1 -12   7      111.62      121.82     12.50 o
   2 -12   7     1116.85     1083.96     61.07 o
   3 -12   7      828.72      759.12     31.28 o
   4 -12   7       74.15      112.73     13.90 o
   5 -12   7      166.21      182.50     28.95 o
   6 -12   7      357.79      347.39     31.50 o
   7 -12   7      437.36      405.51     31.80 o
   8 -12   7        7.97        8.32     18.16 o
   9 -12   7       51.73       77.37     17.15 o
  10 -12   7       29.37       22.39     15.63 o
  11 -12   7       78.90       71.27     18.37 o
  -5 -11   7      241.48      233.54     26.26 o
  -4 -11   7      220.53      229.85     25.07 o
  -3 -11   7      127.89      103.96     18.37 o
  -2 -11   7      231.75      252.21     19.98 o
  -1 -11   7     1016.74     1002.56     49.62 o
   0 -11   7     1563.87     1566.04     41.77 o
   1 -11   7       56.21       34.03      8.62 o
   2 -11   7       59.89       52.74     11.02 o
   3 -11   7     1641.28     1545.88     51.79 o
   4 -11   7     1974.64     1962.29     56.36 o
   5 -11   7      163.45      179.38     15.91 o
   6 -11   7       84.00      101.25     13.21 o
   7 -11   7      933.89      962.75     93.25 o
   8 -11   7      880.33      832.95     43.17 o
   9 -11   7       19.37        4.79     13.04 o
  10 -11   7       31.41       54.45     15.46 o
  11 -11   7      398.84      396.37     99.44 o
  12 -11   7      459.48      445.49     36.64 o
  -6 -10   7      358.79      339.18     29.76 o
  -5 -10   7      166.47      188.95     22.46 o
  -4 -10   7      134.79      143.74     28.47 o
  -3 -10   7      154.37      154.88     19.81 o
  -2 -10   7       49.89       43.10     10.79 o
  -1 -10   7       42.82       40.01     10.77 o
   0 -10   7       32.89       25.14      7.71 o
   1 -10   7      306.88      285.68     16.44 o
   2 -10   7        9.70       10.25      8.02 o
   3 -10   7      114.62       86.82     11.90 o
   4 -10   7     1051.71      971.22     33.78 o
   5 -10   7     1424.78     1256.23     64.13 o
   6 -10   7       88.08       93.39     11.64 o
   7 -10   7      195.52      180.33     46.21 o
   8 -10   7      681.19      711.14     52.81 o
   9 -10   7     1332.57     1246.58     53.97 o
  10 -10   7      128.93      129.87     19.81 o
  11 -10   7        5.32       -1.27     13.12 o
  12 -10   7       45.17       46.08     17.84 o
  -7  -9   7        0.85       -5.23     12.21 o
  -6  -9   7        3.34       21.84     18.16 o
  -5  -9   7      280.58      287.16     25.38 o
  -4  -9   7      345.43      390.28     27.99 o
  -3  -9   7      105.81      113.23     12.59 o
  -2  -9   7     1107.42     1095.25     47.62 o
  -1  -9   7     3616.44     3609.17     77.03 o
   0  -9   7     2346.20     2195.11     50.95 o
   1  -9   7       43.01       26.17      7.98 o
   2  -9   7      145.60      134.50     15.76 o
   3  -9   7     2083.52     2106.26     56.53 o
   4  -9   7     3152.02     2790.59     71.14 o
   5  -9   7       20.61       16.85      7.50 o
   6  -9   7        0.08       -1.37      9.21 o
   7  -9   7      318.66      311.45     17.85 o
   8  -9   7      269.10      283.28     21.06 o
   9  -9   7        3.64       -0.86      8.49 o
  10  -9   7       75.88       72.08     13.55 o
  11  -9   7       95.86      125.22     19.49 o
  12  -9   7      125.49      145.61     33.42 o
  -8  -8   7        0.11       28.88     19.81 o
  -7  -8   7        0.62       -2.06     11.09 o
  -6  -8   7      122.62      136.99     18.96 o
  -5  -8   7      110.43      103.57     16.62 o
  -4  -8   7       45.15       36.65     19.81 o
  -3  -8   7       18.95        4.82     13.39 o
  -2  -8   7       63.84       79.77     10.54 o
  -1  -8   7       30.57       44.37      7.18 o
   0  -8   7     3016.54     3087.79     65.80 o
   1  -8   7     3235.42     3211.66    104.68 o
   2  -8   7       23.37       31.11      4.15 o
   3  -8   7      772.40      717.89     28.83 o
   4  -8   7      952.97      979.48     42.07 o
   5  -8   7     2925.86     2924.19     70.70 o
   6  -8   7      106.43      107.68     10.48 o
   7  -8   7       67.34       75.79     14.95 o
   8  -8   7      313.23      342.95     20.02 o
   9  -8   7      770.30      802.11     31.21 o
  10  -8   7        0.45        6.92      8.73 o
  11  -8   7      104.43      115.68     15.50 o
  12  -8   7      173.83      184.45     19.87 o
  -9  -7   7      109.13      130.39     28.88 o
  -8  -7   7       10.00       20.92      9.99 o
  -7  -7   7        2.95        6.78      7.87 o
  -6  -7   7        9.31       13.84      8.09 o
  -5  -7   7     1974.62     1827.01     59.14 o
  -4  -7   7     2729.95     2629.70     62.33 o
  -3  -7   7       76.88       76.11      7.76 o
  -2  -7   7      255.03      257.39     11.67 o
  -1  -7   7     1012.88      998.15     22.86 o
   0  -7   7     2456.60     2501.91     50.89 o
   1  -7   7      176.52      171.32      8.68 o
   2  -7   7      174.79      179.56      8.86 o
   3  -7   7      520.87      466.97     17.06 o
   4  -7   7      216.70      196.18     10.06 o
   5  -7   7     1118.96     1086.96     27.66 o
   6  -7   7     1893.33     1851.91     46.93 o
   7  -7   7      269.35      266.33     17.17 o
   8  -7   7     1743.52     1744.51     50.46 o
   9  -7   7      129.52      137.82     15.36 o
  10  -7   7      756.96      716.62     31.24 o
  11  -7   7        2.42        4.65      9.43 o
  12  -7   7      228.65      240.10     28.21 o
 -10  -6   7      310.27      320.64     29.46 o
  -9  -6   7      291.89      329.88     48.69 o
  -8  -6   7        5.88       28.57     10.58 o
  -7  -6   7        0.10       -4.87      7.04 o
  -6  -6   7     1016.74      936.74     32.51 o
  -5  -6   7      284.14      273.42     22.11 o
  -4  -6   7       11.31        7.23      5.60 o
  -3  -6   7      780.29      790.89     28.44 o
  -2  -6   7      203.01      198.51      9.94 o
  -1  -6   7      467.05      444.56     12.82 o
   0  -6   7     1212.41     1324.51     27.56 o
   1  -6   7      505.95      466.96     16.68 o
   2  -6   7       79.39       94.92      6.77 o
   3  -6   7     1625.47     1543.53     34.91 o
   4  -6   7      285.34      300.19     21.56 o
   5  -6   7     2206.61     2202.62     47.72 o
   6  -6   7        2.70       13.61      4.51 o
   7  -6   7      253.81      264.32     16.58 o
   8  -6   7      227.86      234.09     17.14 o
   9  -6   7      398.88      472.61     24.41 o
  10  -6   7       16.99       12.56      9.75 o
  11  -6   7       62.64       61.28     13.27 o
  12  -6   7       26.16       42.93     16.31 o
 -10  -5   7        0.79       12.78     10.78 o
  -9  -5   7      369.94      386.40     30.05 o
  -8  -5   7      917.79      915.72     33.12 o
  -7  -5   7       92.68       77.35     11.07 o
  -6  -5   7      356.40      379.46     19.87 o
  -5  -5   7      466.50      461.29     16.46 o
  -4  -5   7     1331.11     1342.00     32.22 o
  -3  -5   7       68.17       69.04      6.31 o
  -2  -5   7      215.37      204.87      9.48 o
  -1  -5   7     7176.81     7684.99    129.89 o
   0  -5   7     8778.40     8797.87    147.31 o
   1  -5   7      442.36      508.25     14.72 o
   2  -5   7     8476.13     8841.53    191.04 o
   3  -5   7     2388.49     2292.90     63.49 o
   4  -5   7     6190.13     6082.20    116.97 o
   5  -5   7     1168.61     1117.12     31.21 o
   6  -5   7       57.17       65.03      6.66 o
   7  -5   7      673.78      633.00     29.95 o
   8  -5   7     1272.23     1254.54     76.88 o
   9  -5   7       14.83       26.64      9.21 o
  10  -5   7       20.62       32.48     11.07 o
  11  -5   7      144.20      176.51     23.00 o
  12  -5   7      533.78      613.62     40.83 o
 -11  -4   7        1.67       -9.90      9.90 o
 -10  -4   7       54.83       60.84     14.22 o
  -9  -4   7      112.19      125.82     18.37 o
  -8  -4   7      182.00      171.62     15.02 o
  -7  -4   7        0.81        6.76      7.04 o
  -6  -4   7     2733.48     2629.71     68.01 o
  -5  -4   7     1541.63     1478.28     34.60 o
  -4  -4   7      747.56      691.26     26.17 o
  -3  -4   7     1287.60     1239.50     28.75 o
  -2  -4   7     1131.30     1241.04     28.16 o
  -1  -4   7     4467.51     4459.24     93.86 o
   0  -4   7       13.11       14.93      3.39 o
   1  -4   7     1713.81     1654.24     41.26 o
   2  -4   7     2017.07     2107.83     43.94 o
   3  -4   7       41.54       56.35      7.03 o
   4  -4   7      804.09      805.96     21.22 o
   5  -4   7     1546.83     1486.11     34.31 o
   6  -4   7      390.96      376.94     14.47 o
   7  -4   7     2087.07     2130.45     56.80 o
   8  -4   7      416.23      436.55     27.82 o
   9  -4   7     2041.17     2035.83     58.67 o
  10  -4   7      218.64      219.14     23.92 o
  11  -4   7      123.36      115.28     20.13 o
  12  -4   7       12.42       46.16     24.76 o
 -11  -3   7        0.26       14.15     11.95 o
 -10  -3   7       14.29       12.42     11.37 o
  -9  -3   7     1105.01     1102.50     47.55 o
  -8  -3   7     1754.15     1738.92     49.57 o
  -7  -3   7      344.89      363.55     18.69 o
  -6  -3   7      255.44      255.67     15.01 o
  -5  -3   7     1850.38     1678.71     37.56 o
  -4  -3   7     6667.90     6410.59    122.24 o
  -3  -3   7      937.65      859.77     26.95 o
  -2  -3   7      582.81      643.85     16.26 o
  -1  -3   7     3750.01     3652.13     77.18 o
   0  -3   7     8055.60     8156.21    136.03 o
   1  -3   7     2928.35     2846.50     56.83 o
   2  -3   7        7.50       10.17      3.04 o
   3  -3   7     3477.65     3307.25     66.00 o
   4  -3   7     7679.79     7649.42    166.90 o
   5  -3   7      194.73      208.69     10.44 o
   6  -3   7      155.34      174.16      9.94 o
   7  -3   7      361.42      353.76     18.58 o
   8  -3   7     2441.36     2353.04     96.55 o
   9  -3   7      523.22      527.34     55.70 o
  10  -3   7      150.70      138.02     20.22 o
  11  -3   7        9.13       15.42     14.45 o
 -12  -2   7      173.13      138.37     21.01 o
 -11  -2   7      108.86      142.79     35.48 o
 -10  -2   7      303.26      307.96     26.55 o
  -9  -2   7      733.92      738.97     36.47 o
  -8  -2   7      107.28      125.82     12.21 o
  -7  -2   7     1350.13     1252.86     37.33 o
  -6  -2   7      417.95      399.10     13.66 o
  -5  -2   7     1674.44     1572.35     34.85 o
  -4  -2   7      277.28      292.47     26.73 o
  -3  -2   7      279.88      248.02     12.51 o
  -2  -2   7        4.62        2.95      3.15 o
  -1  -2   7     3984.06     4318.09     94.22 o
   0  -2   7     1432.76     1446.10     27.64 o
   1  -2   7    17696.90    18816.62    343.60 o
   2  -2   7      272.11      246.16      9.39 o
   3  -2   7     2836.17     2899.41     58.55 o
   4  -2   7      681.77      674.66     21.50 o
   5  -2   7     7536.36     7637.34    145.61 o
   6  -2   7     2570.23     2596.97     55.65 o
   7  -2   7      300.12      286.45     23.75 o
   8  -2   7      834.49      844.45     39.94 o
   9  -2   7     1737.11     1744.28     66.80 o
  10  -2   7      209.34      181.38     25.17 o
  11  -2   7        0.21        7.16     19.39 o
 -12  -1   7      364.39      371.32     31.77 o
 -11  -1   7       57.00       66.06     18.98 o
 -10  -1   7      206.24      218.29     22.46 o
  -9  -1   7       69.60       64.17     13.12 o
  -8  -1   7      329.82      340.26     17.57 o
  -7  -1   7      211.89      240.30     11.00 o
  -6  -1   7       42.44       46.24      5.96 o
  -5  -1   7     4559.54     4502.80     87.75 o
  -4  -1   7     5989.01     5724.76    127.84 o
  -3  -1   7      126.51      103.83      8.38 o
  -2  -1   7      240.73      232.32     11.07 o
  -1  -1   7     1303.90     1344.44     28.89 o
   0  -1   7    11211.54    11207.01    206.61 o
   1  -1   7     1274.80     1255.69     24.35 o
   2  -1   7      692.22      729.39     18.35 o
   3  -1   7      655.07      641.88     17.28 o
   4  -1   7     4003.67     3725.02     85.52 o
   5  -1   7      196.60      185.08     12.39 o
   6  -1   7      152.99      162.35     16.91 o
   7  -1   7      196.90      208.06     20.71 o
   8  -1   7      657.65      694.51     37.05 o
   9  -1   7        1.97      -10.69     10.69 o
  10  -1   7      543.90      635.70     64.37 o
  11  -1   7       70.94      108.00     43.32 o
 -13   0   7      130.62      140.88     44.98 o
 -12   0   7        0.80       -0.14     20.22 o
 -11   0   7        3.63        2.82     10.32 o
 -10   0   7      787.08      765.18     38.19 o
  -9   0   7     1240.67     1087.57     45.47 o
  -8   0   7      365.92      325.24     16.61 o
  -7   0   7      872.03      842.84     25.61 o
  -6   0   7     2029.73     2116.37     54.08 o
  -5   0   7     5901.35     5970.55    114.30 o
  -4   0   7       45.55       37.28      6.16 o
  -3   0   7     2977.13     2760.01     65.10 o
  -2   0   7       32.23       60.69      4.19 o
  -1   0   7       87.56      101.47      6.78 o
   0   0   7     5436.30     6028.25    113.65 o
   1   0   7     3658.60     3380.85     58.66 o
   2   0   7     1015.42      940.46     22.17 o
   3   0   7       84.46       89.56      6.31 o
   4   0   7     3212.73     3076.24     62.98 o
   5   0   7     4727.44     4686.59    109.39 o
   6   0   7      663.68      660.96     41.64 o
   7   0   7        8.91       13.23     10.20 o
   8   0   7        5.44       -6.10     10.73 o
   9   0   7      876.64      949.53     46.37 o
  10   0   7      415.27      445.09     42.91 o
 -13   1   7       98.29      109.52     19.84 o
 -12   1   7      140.44      164.11     21.88 o
 -11   1   7      135.18      135.44     18.32 o
 -10   1   7      285.27      292.18     25.96 o
  -9   1   7     2525.47     2434.09     81.11 o
  -8   1   7     3303.45     3201.33     78.57 o
  -7   1   7       60.18       56.34      5.81 o
  -6   1   7     1067.89     1105.90     26.63 o
  -5   1   7      675.69      717.28     20.49 o
  -4   1   7     4855.43     5051.65     97.19 o
  -3   1   7        4.13        8.79      3.10 o
  -2   1   7     1126.14     1223.19     27.14 o
  -1   1   7      609.08      563.13     14.76 o
   0   1   7     6561.97     6790.32    127.76 o
   1   1   7      883.71      993.66     22.83 o
   2   1   7     3888.01     3816.16     88.77 o
   3   1   7       81.53      104.54      5.96 o
   4   1   7     2968.87     2860.87     86.36 o
   5   1   7        9.28        2.46      6.34 o
   6   1   7     3033.27     2847.04     89.28 o
   7   1   7      211.41      234.62     23.04 o
   8   1   7       51.07       29.30     12.84 o
   9   1   7       31.88       35.45     13.63 o
  10   1   7      378.21      424.97     36.12 o
 -13   2   7      919.09      865.27     48.97 o
 -12   2   7       44.82       54.29     16.62 o
 -11   2   7      383.43      322.60     27.99 o
 -10   2   7      760.78      747.28     77.57 o
  -9   2   7     1695.32     1624.15     60.39 o
  -8   2   7      208.29      221.96     11.59 o
  -7   2   7      877.92      822.91     22.17 o
  -6   2   7        8.31        7.77      4.43 o
  -5   2   7      823.97      896.59     22.50 o
  -4   2   7     3106.74     3117.18     62.53 o
  -3   2   7     6291.60     6320.55    120.04 o
  -2   2   7       65.11       51.95      4.89 o
  -1   2   7     6336.50     6960.22    131.27 o
   0   2   7      187.79      166.36     10.54 o
   1   2   7     8478.09     8382.98    183.59 o
   2   2   7     2726.57     2726.28     67.18 o
   3   2   7      795.00      728.78     25.22 o
   4   2   7      163.70      168.40     18.66 o
   5   2   7     1208.19     1244.09     38.70 o
   6   2   7        2.74       12.86      7.53 o
   7   2   7      160.78      160.98     25.99 o
   8   2   7       39.38       44.56     14.59 o
   9   2   7      193.45      209.93     25.66 o
 -13   3   7      429.88      431.45     35.58 o
 -12   3   7     1197.68     1123.22     51.93 o
 -11   3   7      259.00      232.41     24.75 o
 -10   3   7        2.39        3.15      9.61 o
  -9   3   7     2573.54     2552.12     67.42 o
  -8   3   7     7358.08     7204.31    153.42 o
  -7   3   7      192.35      196.57     12.15 o
  -6   3   7       49.20       42.89      5.56 o
  -5   3   7     1564.66     1550.41     35.38 o
  -4   3   7     9239.23     9322.12    175.14 o
  -3   3   7     1962.26     2041.13     43.37 o
  -2   3   7     3830.03     3912.57     77.01 o
  -1   3   7       24.83       29.73      3.92 o
   0   3   7     4478.58     4410.91    101.31 o
   1   3   7      136.08      130.27     10.75 o
   2   3   7     2278.44     2252.70     58.12 o
   3   3   7      223.17      231.41     18.96 o
   4   3   7     1131.19     1124.79     57.19 o
   5   3   7      237.96      231.51     38.23 o
   6   3   7      342.65      417.68     33.29 o
   7   3   7      203.11      173.79     28.47 o
   8   3   7      159.57      185.25     23.04 o
   9   3   7       88.51       88.94     18.65 o
 -14   4   7       89.08      128.69     23.04 o
 -13   4   7      201.36      235.97     33.42 o
 -12   4   7      102.45      122.13     20.07 o
 -11   4   7      478.22      433.09     33.01 o
 -10   4   7      125.28      173.38     14.19 o
  -9   4   7      749.07      733.69     27.44 o
  -8   4   7      895.08      872.83     24.71 o
  -7   4   7     4072.90     4077.62     82.98 o
  -6   4   7      117.45      109.46      8.21 o
  -5   4   7      162.91      162.71      9.72 o
  -4   4   7      139.55      142.08      8.93 o
  -3   4   7     3142.80     3116.04     63.59 o
  -2   4   7       47.32       34.01      4.50 o
  -1   4   7      966.46     1002.80     32.68 o
   0   4   7     1884.14     1832.06     48.42 o
   1   4   7     2920.25     2877.47     81.14 o
   2   4   7      418.32      421.76     20.31 o
   3   4   7      413.78      428.69     28.31 o
   4   4   7       93.16       86.01     11.57 o
   5   4   7      517.67      535.28     30.41 o
   6   4   7      302.30      311.07     28.80 o
   7   4   7       64.07       67.33     15.72 o
   8   4   7       34.47       53.07     17.74 o
 -14   5   7       28.41        9.42     15.46 o
 -13   5   7      650.19      594.55     40.55 o
 -12   5   7     2833.64     2691.44    105.63 o
 -11   5   7      229.45      190.40     21.83 o
 -10   5   7       61.24       72.26     12.56 o
  -9   5   7      335.22      313.24     18.70 o
  -8   5   7     3722.08     3725.18     77.48 o
  -7   5   7      458.65      445.84     16.66 o
  -6   5   7      217.96      203.68     11.52 o
  -5   5   7      632.82      646.97     19.58 o
  -4   5   7     5320.17     5126.65    100.97 o
  -3   5   7       68.51       98.92      7.61 o
  -2   5   7      834.22      809.86     21.47 o
  -1   5   7       69.36       89.17      5.90 o
   0   5   7     4238.84     4001.93     95.43 o
   1   5   7     4656.12     4563.27    108.30 o
   2   5   7      161.19      183.07     22.01 o
   3   5   7       54.15       65.10     10.29 o
   4   5   7      577.81      590.47     27.12 o
   5   5   7      111.12      122.78     14.15 o
   6   5   7        1.17       21.87     11.67 o
   7   5   7      116.36       97.09     18.96 o
 -14   6   7        0.56       -3.53     16.50 o
 -13   6   7       51.47       73.16     17.62 o
 -12   6   7      210.84      192.69     23.84 o
 -11   6   7      977.54      853.44     42.01 o
 -10   6   7       27.20       38.14      9.31 o
  -9   6   7      933.69      883.82     31.30 o
  -8   6   7     2487.76     2448.59     82.66 o
  -7   6   7     5301.31     5282.28    105.82 o
  -6   6   7      501.80      523.43     18.15 o
  -5   6   7      402.91      402.48     16.05 o
  -4   6   7      823.37      842.58     23.69 o
  -3   6   7     6064.51     6041.52    117.94 o
  -2   6   7      844.22      851.07     22.98 o
  -1   6   7      788.23      735.89     32.53 o
   0   6   7        1.32       14.99      7.14 o
   1   6   7     5733.80     5330.09    175.27 o
   2   6   7      483.30      431.86     22.40 o
   3   6   7       52.01       51.28     10.80 o
   4   6   7      227.60      235.19     19.30 o
   5   6   7      996.39     1095.73     79.71 o
   6   6   7      585.28      555.07     39.20 o
   7   6   7       10.56       28.47     15.17 o
 -14   7   7      130.25      174.56     24.49 o
 -13   7   7       29.85       38.14     16.92 o
 -12   7   7      351.04      335.95     38.37 o
 -11   7   7        2.91       -1.86     14.93 o
 -10   7   7      479.81      483.17     24.52 o
  -9   7   7      359.28      393.70     21.55 o
  -8   7   7     1238.66     1248.57     33.06 o
  -7   7   7      127.79      133.52     10.60 o
  -6   7   7      717.89      704.59     22.15 o
  -5   7   7       35.94       26.04      6.03 o
  -4   7   7     2367.82     2373.44     52.69 o
  -3   7   7      719.75      680.42     29.66 o
  -2   7   7      372.89      373.03     19.90 o
  -1   7   7       53.45       72.44     11.82 o
   0   7   7     2295.42     2272.49     62.16 o
   1   7   7      122.69      143.62     14.78 o
   2   7   7      115.91      113.74     13.98 o
   3   7   7        5.15        1.43      8.15 o
   4   7   7      829.14      825.26     38.13 o
   5   7   7       55.68       67.91     16.87 o
   6   7   7       72.52       75.53     17.51 o
 -14   8   7       46.13       66.18     18.32 o
 -13   8   7      625.30      667.62     59.83 o
 -12   8   7       26.42       57.75     28.06 o
 -11   8   7     1189.36     1125.10     39.65 o
 -10   8   7       23.85       22.37      9.03 o
  -9   8   7     1040.77     1115.95     39.93 o
  -8   8   7      197.86      199.03     13.24 o
  -7   8   7     1985.02     1957.15     63.81 o
  -6   8   7      406.19      387.76     17.23 o
  -5   8   7      315.05      299.59     15.13 o
  -4   8   7      409.96      420.23     17.02 o
  -3   8   7     3365.51     3299.64     83.10 o
  -2   8   7      621.39      597.10     36.07 o
  -1   8   7      213.70      212.30     16.37 o
   0   8   7       32.47       40.23     10.41 o
   1   8   7     1258.01     1204.98     52.48 o
   2   8   7     1559.30     1535.77     49.51 o
   3   8   7       73.93       87.81     20.11 o
   4   8   7      180.05      221.27     30.95 o
   5   8   7      212.77      256.10     22.55 o
 -13   9   7        2.16       23.33     13.97 o
 -12   9   7      504.30      526.68     32.72 o
 -11   9   7       16.39       28.82     10.34 o
 -10   9   7      414.82      392.79     23.01 o
  -9   9   7      488.17      514.88     25.33 o
  -8   9   7     2108.02     2148.98     51.67 o
  -7   9   7        7.34       10.82      6.59 o
  -6   9   7      829.94      763.40     24.54 o
  -5   9   7       91.28       98.63      9.66 o
  -4   9   7     2446.05     2488.22     66.96 o
  -3   9   7      596.81      583.81     25.96 o
  -2   9   7      348.12      357.13     33.02 o
  -1   9   7       92.21      103.90     18.89 o
   0   9   7       33.09       46.59     15.98 o
   1   9   7       90.23       72.21     18.56 o
   2   9   7      130.20      159.10     40.85 o
   3   9   7       57.67      103.15     20.20 o
   4   9   7        2.36       33.59     17.24 o
 -13  10   7      562.07      629.33     40.99 o
 -12  10   7       19.12       52.85     12.37 o
 -11  10   7       80.22      105.18     14.72 o
 -10  10   7      152.26      175.61     47.23 o
  -9  10   7      794.98      862.56     33.02 o
  -8  10   7        2.11        8.76     16.26 o
  -7  10   7     1791.92     1815.98     53.64 o
  -6  10   7      591.91      584.10     26.58 o
  -5  10   7        8.14       -7.31     10.45 o
  -4  10   7        7.91        7.91     11.95 o
  -3  10   7      548.98      644.38     55.29 o
  -2  10   7      584.64      560.51     38.51 o
  -1  10   7       56.98       76.74     21.87 o
   0  10   7      202.45      233.94     27.41 o
   1  10   7      788.09      738.40     81.70 o
   2  10   7      119.37      130.02     28.06 o
   3  10   7       74.07       94.83     22.41 o
 -13  11   7      137.79      174.95     33.01 o
 -12  11   7     1317.98     1301.10     81.29 o
 -11  11   7      371.86      413.68     32.35 o
 -10  11   7       57.18       76.99     16.21 o
  -9  11   7       20.92       19.50     13.20 o
  -8  11   7     1370.92     1378.40     45.36 o
  -7  11   7      864.81      858.59     33.66 o
  -6  11   7       21.16       14.58     13.12 o
  -5  11   7       33.76       55.91     19.39 o
  -4  11   7      544.08      488.50     36.16 o
  -3  11   7       19.48        9.49     14.00 o
  -2  11   7      594.23      608.04     42.28 o
  -1  11   7       99.47      134.51     23.25 o
   0  11   7      205.39      208.22     28.26 o
   1  11   7      101.37      125.29     24.75 o
   2  11   7      142.34      171.00     27.35 o
 -12  12   7       10.03       45.16     16.62 o
 -11  12   7      523.05      498.10     36.12 o
 -10  12   7       38.14       58.01     15.98 o
  -9  12   7       83.26       96.67     27.23 o
  -8  12   7       88.85      132.83     16.52 o
  -7  12   7     1162.05     1228.74     54.84 o
  -6  12   7      499.86      487.68     36.47 o
  -5  12   7       36.46       58.50     24.34 o
  -4  12   7       90.05       87.81     22.69 o
  -3  12   7     1046.66     1071.10     54.85 o
  -2  12   7      375.30      387.18     36.64 o
  -1  12   7        0.09        2.41     15.63 o
   0  12   7        0.33       28.88     18.67 o
 -11  13   7       72.47       82.11     35.90 o
 -10  13   7       19.72       31.97     15.39 o
  -9  13   7       48.45       70.81     16.56 o
  -8  13   7      896.97      948.46     48.12 o
  -7  13   7       99.49      134.17     21.50 o
  -6  13   7      236.35      301.92     35.48 o
  -5  13   7       22.65       26.82     16.92 o
  -4  13   7       71.39       79.24     21.29 o
  -3  13   7      103.57      137.97     24.91 o
  -2  13   7        7.90       19.98     20.07 o
  -1  13   7       10.50       16.62     20.22 o
  -9  14   7       22.70       50.34     25.58 o
  -8  14   7       21.72       44.17     18.32 o
  -7  14   7      298.32      372.01     35.60 o
  -6  14   7      315.31      285.97     32.68 o
  -5  14   7       89.87       58.77     20.62 o
  -4  14   7       26.83       45.46     23.52 o
   3 -16   8       45.31       26.41     23.11 o
   4 -16   8       74.13       77.58     15.72 o
   5 -16   8        3.38       14.24     13.44 o
   6 -16   8        0.28       34.12     14.07 o
   0 -15   8        1.15        1.74     17.74 o
   1 -15   8        0.68        5.25     12.02 o
   2 -15   8        0.50        0.94      9.57 o
   3 -15   8       24.13       20.50     10.64 o
   4 -15   8       29.42       54.56     14.95 o
   5 -15   8       35.65       59.53     14.37 o
   6 -15   8       10.72       25.70     13.01 o
   7 -15   8        3.00        9.63     15.47 o
   8 -15   8       90.54      116.16     22.32 o
  -2 -14   8       18.86       42.64     23.11 o
  -1 -14   8       44.20       61.89     17.51 o
   0 -14   8       47.09       57.71     18.37 o
   1 -14   8       10.26       26.09      9.65 o
   2 -14   8        1.63       10.87      8.93 o
   3 -14   8      495.56      534.52     26.37 o
   4 -14   8      182.73      187.84     21.27 o
   5 -14   8       73.95       68.91     14.07 o
   6 -14   8      137.28      142.91     22.01 o
   7 -14   8       77.54      100.92     20.22 o
   8 -14   8      163.42      169.78     36.31 o
   9 -14   8        1.13       -7.31     14.45 o
  10 -14   8        2.75        8.25     16.34 o
  -3 -13   8      267.61      283.50     28.88 o
  -2 -13   8      484.10      540.43     37.92 o
  -1 -13   8      402.36      415.26     33.26 o
   0 -13   8        0.48        7.17     10.75 o
   1 -13   8        6.65       11.09      8.33 o
   2 -13   8      594.01      577.69     25.87 o
   3 -13   8      404.76      454.35     26.51 o
   4 -13   8       17.31       24.83     10.53 o
   5 -13   8       24.53       33.69     11.55 o
   6 -13   8      115.61      143.55     16.33 o
   7 -13   8        1.44      -17.74     17.74 o
   8 -13   8      238.59      215.26     25.92 o
   9 -13   8       65.81       57.23     17.98 o
  10 -13   8       79.16       93.26     20.42 o
  -4 -12   8       60.51       70.05     18.04 o
  -3 -12   8        3.04       -1.15     12.29 o
  -2 -12   8       38.48       48.90     16.04 o
  -1 -12   8      505.74      444.72     32.66 o
   0 -12   8      937.30      960.43     43.36 o
   1 -12   8      326.19      370.72     20.37 o
   2 -12   8      309.92      281.24     18.04 o
   3 -12   8      425.56      509.54     27.92 o
   4 -12   8      549.82      542.92     27.46 o
   5 -12   8       98.84      102.73     14.88 o
   6 -12   8       89.85      103.85     14.41 o
   7 -12   8      519.90      510.03     50.34 o
   8 -12   8      501.89      415.50     42.09 o
   9 -12   8        1.63       15.30     11.87 o
  10 -12   8       82.77       94.49     19.26 o
  11 -12   8       62.49       32.35     42.09 o
  -5 -11   8      375.72      427.92     33.83 o
  -4 -11   8       10.67        1.11     12.45 o
  -3 -11   8       73.03       80.13     16.62 o
  -2 -11   8      795.89      762.14     39.38 o
  -1 -11   8      348.04      322.27     27.13 o
   0 -11   8        1.89        0.71      7.25 o
   1 -11   8        0.98       17.00      7.63 o
   2 -11   8      396.43      393.44     22.39 o
   3 -11   8       56.16       60.29     11.20 o
   4 -11   8      573.72      641.36     39.25 o
   5 -11   8      296.95      278.87     19.76 o
   6 -11   8       59.99       59.72     11.27 o
   7 -11   8      266.13      226.01     24.42 o
   8 -11   8      119.98      105.69     19.23 o
   9 -11   8      467.86      508.41     35.27 o
  10 -11   8        5.65       -5.62     12.45 o
  11 -11   8        3.57       24.37     16.04 o
  -6 -10   8      100.96       97.52     18.96 o
  -5 -10   8      421.74      473.84     43.74 o
  -4 -10   8      348.44      362.60     28.84 o
  -3 -10   8      292.94      297.46     26.55 o
  -2 -10   8      908.59      901.27     42.30 o
  -1 -10   8     2520.77     2463.17     66.31 o
   0 -10   8     2288.48     2284.93     53.89 o
   1 -10   8      119.64      140.68     12.15 o
   2 -10   8      146.67      140.34     24.71 o
   3 -10   8     2149.75     2059.09     77.45 o
   4 -10   8     3421.78     3261.89     82.74 o
   5 -10   8        3.10       -0.99      7.44 o
   6 -10   8       21.81       29.59      8.22 o
   7 -10   8      409.47      413.15     29.18 o
   8 -10   8      315.51      293.10     25.68 o
   9 -10   8        0.21        3.88     11.87 o
  10 -10   8        0.20       -1.24     12.25 o
  11 -10   8      366.87      348.07     45.80 o
  -7  -9   8       54.63       41.20     14.55 o
  -6  -9   8      194.50      196.92     22.76 o
  -5  -9   8        1.51        6.26     11.95 o
  -4  -9   8      436.81      478.17     32.18 o
  -3  -9   8      365.71      437.21     29.16 o
  -2  -9   8      730.95      735.84     55.37 o
  -1  -9   8     1419.72     1459.33     48.36 o
   0  -9   8      141.66      140.32     11.59 o
   1  -9   8     1750.61     1805.93     44.11 o
   2  -9   8      285.37      265.14     17.11 o
   3  -9   8       51.48       38.38     13.91 o
   4  -9   8     1234.14     1179.76     37.44 o
   5  -9   8      919.50      862.74     35.90 o
   6  -9   8        0.31        9.84     10.32 o
   7  -9   8       60.82       50.01     13.04 o
   8  -9   8      997.15     1008.99     35.13 o
   9  -9   8     1530.49     1460.01     46.55 o
  10  -9   8        0.29        8.82     11.95 o
  11  -9   8      163.85      141.94     20.66 o
  12  -9   8        5.05       17.91     15.26 o
  -8  -8   8      104.29      130.77     19.74 o
  -7  -8   8       17.84       14.44     16.09 o
  -6  -8   8        0.36        9.49     11.09 o
  -5  -8   8      351.47      363.25     27.43 o
  -4  -8   8     1773.87     1702.44     61.85 o
  -3  -8   8      121.34      138.32     18.98 o
  -2  -8   8      178.06      182.77     13.96 o
  -1  -8   8     1270.40     1237.72     32.62 o
   0  -8   8      148.64      148.64     12.27 o
   1  -8   8        5.76        5.41      8.10 o
   2  -8   8       23.75       35.13      5.03 o
   3  -8   8     1929.87     1911.48     55.77 o
   4  -8   8     1218.20     1201.28     30.07 o
   5  -8   8       27.20       36.10      6.33 o
   6  -8   8      772.69      727.41     22.12 o
   7  -8   8      424.22      418.16     24.67 o
   8  -8   8     1024.87     1000.22     34.84 o
   9  -8   8        6.76       20.13      9.31 o
  10  -8   8      147.81      156.09     16.44 o
  11  -8   8        0.38       24.64     11.37 o
  12  -8   8      240.36      253.72     23.39 o
  -9  -7   8       55.10       95.73     26.41 o
  -8  -7   8       79.92       77.57     12.85 o
  -7  -7   8      258.18      272.42     19.67 o
  -6  -7   8       86.82       91.34     20.10 o
  -5  -7   8      184.02      184.93     15.38 o
  -4  -7   8       13.24       14.68      7.24 o
  -3  -7   8      185.17      188.35     14.17 o
  -2  -7   8       33.47       38.85      6.55 o
  -1  -7   8       10.12       10.70      3.96 o
   0  -7   8     1324.54     1342.56     31.85 o
   1  -7   8     1414.17     1254.18     34.01 o
   2  -7   8      267.70      266.15     11.31 o
   3  -7   8      718.72      681.09     19.54 o
   4  -7   8     1060.88     1097.06     27.74 o
   5  -7   8     1165.00     1250.53     42.86 o
   6  -7   8       21.10       27.87      5.67 o
   7  -7   8      209.17      206.60     15.14 o
   8  -7   8       20.60       19.24      8.22 o
   9  -7   8      229.97      230.18     18.42 o
  10  -7   8        2.73       10.21      9.45 o
  11  -7   8       22.00       21.87     11.11 o
  12  -7   8      279.52      319.69     31.45 o
 -10  -6   8        0.68       22.04     13.12 o
  -9  -6   8       78.82       89.14     17.51 o
  -8  -6   8       76.58      115.68     14.28 o
  -7  -6   8      199.39      184.29     15.98 o
  -6  -6   8      331.48      326.72     25.69 o
  -5  -6   8      595.18      598.65     28.29 o
  -4  -6   8        8.33       19.59      6.95 o
  -3  -6   8      613.67      642.36     19.10 o
  -2  -6   8      576.17      575.65     17.20 o
  -1  -6   8     1252.03     1284.63     27.40 o
   0  -6   8     4797.96     4737.73     83.22 o
   1  -6   8       35.36       31.63      4.60 o
   2  -6   8      429.79      380.29     14.29 o
   3  -6   8      453.24      507.27     17.75 o
   4  -6   8     1004.44     1012.03     25.84 o
   5  -6   8        0.85        8.94      4.42 o
   6  -6   8     1044.59      954.50     49.16 o
   7  -6   8      376.76      328.03     18.33 o
   8  -6   8     1368.24     1346.95     79.40 o
   9  -6   8       73.10       65.94     11.26 o
  10  -6   8      404.23      461.86     34.95 o
  11  -6   8        6.62       27.99     15.14 o
  12  -6   8      175.17      149.37     34.66 o
 -10  -5   8      130.42      139.02     20.66 o
  -9  -5   8       55.11       78.44     16.04 o
  -8  -5   8       44.02       43.01     10.13 o
  -7  -5   8        4.77       11.84      7.59 o
  -6  -5   8      370.19      353.04     25.25 o
  -5  -5   8     1617.51     1548.02     44.61 o
  -4  -5   8      268.24      283.63     16.14 o
  -3  -5   8      701.15      701.37     27.40 o
  -2  -5   8     1414.66     1407.81     32.06 o
  -1  -5   8     3399.34     3378.29     67.70 o
   0  -5   8       30.74       29.35      4.19 o
   1  -5   8      640.67      636.39     17.58 o
   2  -5   8     2243.82     2229.30     47.12 o
   3  -5   8      677.67      573.76     18.34 o
   4  -5   8     2121.60     2145.00     55.86 o
   5  -5   8     2379.84     2271.79     58.60 o
   6  -5   8      219.92      232.95     12.03 o
   7  -5   8      878.41      872.68     30.08 o
   8  -5   8       78.36       87.51     11.75 o
   9  -5   8     1397.91     1487.08     46.66 o
  10  -5   8      138.94      138.94     27.23 o
  11  -5   8       78.69       86.25     18.96 o
 -11  -4   8       59.10       50.59     15.14 o
 -10  -4   8        0.17        5.36      9.92 o
  -9  -4   8      488.58      482.73     32.68 o
  -8  -4   8     1627.94     1565.16     47.07 o
  -7  -4   8        4.57        8.48      6.50 o
  -6  -4   8     1304.22     1138.83     38.71 o
  -5  -4   8     1333.68     1247.60     41.85 o
  -4  -4   8     3507.85     3319.89     67.44 o
  -3  -4   8     1072.55     1142.70     26.87 o
  -2  -4   8       14.18       32.43      4.02 o
  -1  -4   8     1742.78     1595.73     34.87 o
   0  -4   8     7149.73     7367.03    124.13 o
   1  -4   8      114.89      160.30      8.25 o
   2  -4   8        9.91        9.45      3.39 o
   3  -4   8     4515.57     4613.87    113.16 o
   4  -4   8    12002.16    12308.76    229.51 o
   5  -4   8      724.78      691.05     32.54 o
   6  -4   8        5.52        7.24      4.55 o
   7  -4   8       45.86       40.11      8.49 o
   8  -4   8      976.58      969.12     46.36 o
   9  -4   8      224.22      258.34     24.49 o
  10  -4   8      111.97      147.61     20.40 o
  11  -4   8      120.81      147.09     22.32 o
 -11  -3   8      210.79      192.10     23.63 o
 -10  -3   8      282.83      295.42     27.13 o
  -9  -3   8      378.18      371.67     28.57 o
  -8  -3   8       20.64       17.20     10.86 o
  -7  -3   8       24.20       17.22     10.09 o
  -6  -3   8     1017.65      962.75     31.36 o
  -5  -3   8      903.60      838.49     27.60 o
  -4  -3   8     1135.24     1185.29     34.45 o
  -3  -3   8     1049.67     1013.82     29.85 o
  -2  -3   8     1717.73     1825.52     46.53 o
  -1  -3   8     1309.50     1266.34     28.21 o
   0  -3   8     1255.29     1151.86     23.44 o
   1  -3   8     8424.62     8587.09    185.64 o
   2  -3   8      934.62      980.16     27.75 o
   3  -3   8     1169.71     1102.67     26.56 o
   4  -3   8      462.86      465.12     17.36 o
   5  -3   8     2856.46     2628.77     55.96 o
   6  -3   8      433.31      458.59     16.39 o
   7  -3   8        4.24       15.46      7.53 o
   8  -3   8      301.21      349.49     27.13 o
   9  -3   8     1273.65     1390.69     56.59 o
  10  -3   8       20.50       51.49     19.39 o
  11  -3   8       25.59       61.85     35.90 o
 -12  -2   8      189.91      173.24     33.01 o
 -11  -2   8       10.12       18.61     15.27 o
 -10  -2   8        8.56       -5.83      9.28 o
  -9  -2   8      748.16      748.44     37.61 o
  -8  -2   8      285.15      275.60     17.24 o
  -7  -2   8       68.27       55.09      8.73 o
  -6  -2   8      100.95      105.85     10.43 o
  -5  -2   8     4472.90     4290.25    100.03 o
  -4  -2   8     4902.45     4437.64    131.19 o
  -3  -2   8      692.18      615.31     22.68 o
  -2  -2   8      349.61      363.56     23.06 o
  -1  -2   8     5709.31     6120.12    115.80 o
   0  -2   8     8775.25     8768.10    146.06 o
   1  -2   8     3269.95     3169.03     56.14 o
   2  -2   8      620.43      690.05     19.89 o
   3  -2   8     1690.81     1523.92     34.37 o
   4  -2   8     3491.08     3369.07     68.64 o
   5  -2   8       27.97       31.08      6.31 o
   6  -2   8      437.66      446.51     16.04 o
   7  -2   8      340.92      353.38     25.96 o
   8  -2   8      849.42      848.78     40.80 o
   9  -2   8       50.67       83.10     16.62 o
  10  -2   8      261.18      328.69     50.34 o
  11  -2   8       82.37       95.32     19.81 o
 -12  -1   8       10.03        2.63     26.82 o
 -11  -1   8        0.17       15.54     10.20 o
 -10  -1   8      595.53      619.57     36.47 o
  -9  -1   8      637.69      644.70     35.07 o
  -8  -1   8      391.23      354.18     18.19 o
  -7  -1   8     1536.47     1380.29     40.12 o
  -6  -1   8       11.32       14.94      5.56 o
  -5  -1   8     1555.45     1583.15     42.99 o
  -4  -1   8      562.57      493.80     18.37 o
  -3  -1   8    12979.07    13999.30    299.68 o
  -2  -1   8     2012.66     2071.93     42.59 o
  -1  -1   8      436.62      471.26     17.39 o
   0  -1   8    11005.80    11851.41    252.35 o
   1  -1   8    12008.02    12285.42    202.44 o
   2  -1   8      535.12      551.76     15.51 o
   3  -1   8      332.60      297.79     17.75 o
   4  -1   8     3953.22     3774.78     76.11 o
   5  -1   8     8131.89     8057.73    154.12 o
   6  -1   8     1019.63     1027.83     33.36 o
   7  -1   8        1.42        4.73     16.09 o
   8  -1   8      194.58      197.95     22.17 o
   9  -1   8      685.57      762.21     42.86 o
  10  -1   8      141.51      173.48     23.34 o
 -13   0   8      216.80      219.57     27.13 o
 -12   0   8      384.27      415.53     44.15 o
 -11   0   8       91.53       55.46     14.87 o
 -10   0   8      223.08      204.58     22.41 o
  -9   0   8      930.02      860.31     53.23 o
  -8   0   8     1892.13     1825.30     50.14 o
  -7   0   8      394.11      360.82     23.78 o
  -6   0   8       12.82       20.96      5.96 o
  -5   0   8     5218.75     5231.94    119.08 o
  -4   0   8    11049.57    11366.98    245.84 o
  -3   0   8      627.67      721.28     30.35 o
  -2   0   8     1581.61     1643.99     35.00 o
  -1   0   8     4094.00     3946.01     76.90 o
   0   0   8     9093.16     9402.31    175.23 o
   1   0   8       88.34       88.13      6.43 o
   2   0   8     2275.79     2066.71     38.27 o
   3   0   8       13.49       12.69      3.32 o
   4   0   8      824.80      810.29     32.93 o
   5   0   8       56.58       65.82      9.51 o
   6   0   8     1552.17     1524.27     44.69 o
   7   0   8        0.74       -3.12      7.73 o
   8   0   8      273.44      248.26     25.34 o
   9   0   8       67.84       55.11     15.47 o
  10   0   8      312.13      332.84     32.29 o
 -13   1   8      406.30      407.14     38.37 o
 -12   1   8       16.10        1.38     11.28 o
 -11   1   8      148.57      135.45     19.81 o
 -10   1   8      179.86      173.16     25.99 o
  -9   1   8      707.70      696.65     69.32 o
  -8   1   8      172.60      167.50     12.91 o
  -7   1   8     1084.50     1019.99     38.12 o
  -6   1   8      676.31      647.90     20.63 o
  -5   1   8     1011.74      839.88     21.13 o
  -4   1   8     2193.11     2154.49     46.45 o
  -3   1   8     9607.47    10082.12    187.70 o
  -2   1   8     3107.61     3209.35     63.78 o
  -1   1   8      264.27      228.03      8.93 o
   0   1   8      211.54      153.71      7.39 o
   1   1   8     4208.19     4092.43     80.29 o
   2   1   8      413.29      410.52     17.59 o
   3   1   8        8.02       11.38      5.68 o
   4   1   8       86.40       91.71     13.59 o
   5   1   8     1580.76     1575.24     45.85 o
   6   1   8      307.64      337.48     29.36 o
   7   1   8      405.57      454.60     31.49 o
   8   1   8       11.02        8.43     10.78 o
   9   1   8      511.16      539.48     38.77 o
 -13   2   8      273.75      309.89     32.09 o
 -12   2   8      500.44      519.92     37.33 o
 -11   2   8        9.17        6.19     12.25 o
 -10   2   8        0.20       -6.39      9.03 o
  -9   2   8     1563.39     1638.89    129.56 o
  -8   2   8     3862.28     3697.68    106.94 o
  -7   2   8      503.71      507.46     19.42 o
  -6   2   8      690.67      671.88     27.91 o
  -5   2   8      216.48      234.25     18.94 o
  -4   2   8     5543.77     5701.13    109.78 o
  -3   2   8      371.14      381.35     12.78 o
  -2   2   8     6639.74     7137.13    135.09 o
  -1   2   8       13.03       17.13      3.51 o
   0   2   8     2091.92     2051.24     78.26 o
   1   2   8      649.66      599.84     22.78 o
   2   2   8     4279.28     4210.55     98.94 o
   3   2   8       73.88       77.86     10.96 o
   4   2   8      296.85      289.43     17.62 o
   5   2   8       46.14       50.83      9.68 o
   6   2   8      556.58      572.55     26.43 o
   7   2   8      132.65      158.42     20.91 o
   8   2   8       81.79       91.39     33.42 o
   9   2   8        0.40        9.85     14.87 o
 -13   3   8      636.18      678.29     54.47 o
 -12   3   8      115.15      125.37     20.40 o
 -11   3   8      161.09      187.38     37.96 o
 -10   3   8      254.77      243.41     23.63 o
  -9   3   8      547.76      535.93     32.09 o
  -8   3   8       67.10       91.02      8.67 o
  -7   3   8      870.52      835.84     23.19 o
  -6   3   8      117.58      111.79      8.17 o
  -5   3   8     2201.28     2142.94     46.61 o
  -4   3   8      415.25      419.12     14.11 o
  -3   3   8     4877.97     4824.92    103.39 o
  -2   3   8      295.25      298.83     13.10 o
  -1   3   8      509.86      409.82     12.75 o
   0   3   8       35.26       30.84      9.26 o
   1   3   8     4448.25     4213.18     99.41 o
   2   3   8      232.34      189.27     14.19 o
   3   3   8     1539.93     1456.61     98.05 o
   4   3   8        7.41       11.13      7.39 o
   5   3   8      451.71      490.53     24.61 o
   6   3   8       71.20       55.48     13.97 o
   7   3   8      182.28      189.21     22.41 o
   8   3   8        5.12       18.08     14.03 o
 -14   4   8        9.01        7.43     22.28 o
 -13   4   8      494.54      453.24     36.75 o
 -12   4   8     1187.85     1188.68     58.18 o
 -11   4   8      219.17      188.93     21.88 o
 -10   4   8      331.01      330.40     37.96 o
  -9   4   8      529.00      485.08     51.58 o
  -8   4   8     3744.67     3686.80     76.85 o
  -7   4   8      165.71      157.67     13.12 o
  -6   4   8      549.38      542.58     17.83 o
  -5   4   8     2178.19     2096.57     49.93 o
  -4   4   8     7878.64     7588.04    145.12 o
  -3   4   8      279.39      292.94     12.02 o
  -2   4   8     1185.56     1108.12     27.09 o
  -1   4   8       19.76       17.84      6.93 o
   0   4   8     3635.35     3517.43     85.10 o
   1   4   8      718.78      644.52     35.99 o
   2   4   8        4.83        1.77      7.12 o
   3   4   8      267.48      235.03     28.75 o
   4   4   8      620.36      587.93     77.89 o
   5   4   8       18.22       28.37      8.73 o
   6   4   8      145.59      177.62     30.95 o
   7   4   8        1.44        0.20     10.78 o
   8   4   8      421.62      450.53     36.71 o
 -14   5   8        0.96       -2.48     17.33 o
 -13   5   8       39.75       61.07     16.04 o
 -12   5   8      162.80      178.30     22.74 o
 -11   5   8      532.56      488.73     33.25 o
 -10   5   8      250.86      267.90     24.49 o
  -9   5   8     1624.89     1644.91     61.41 o
  -8   5   8      929.53      961.27     27.29 o
  -7   5   8     2911.05     2850.08     61.52 o
  -6   5   8       21.81       30.40      5.96 o
  -5   5   8     3364.88     3220.51     67.43 o
  -4   5   8      172.11      170.80     10.28 o
  -3   5   8     3025.72     2965.35     61.99 o
  -2   5   8      472.55      504.09     17.27 o
  -1   5   8      855.15      804.15     27.97 o
   0   5   8      258.34      275.80     17.66 o
   1   5   8     1223.11     1219.61     38.86 o
   2   5   8       59.20       73.20     12.59 o
   3   5   8     1223.79     1135.89     38.41 o
   4   5   8       19.23       31.36     14.78 o
   5   5   8     1208.12     1216.63     55.10 o
   6   5   8      658.55      644.03     39.67 o
   7   5   8       31.34       36.75     14.80 o
 -14   6   8       52.39       75.55     24.76 o
 -13   6   8      264.25      268.40     27.99 o
 -12   6   8     1083.63     1078.00    113.88 o
 -11   6   8       27.51       30.75     13.12 o
 -10   6   8      328.16      354.26     21.03 o
  -9   6   8      354.35      401.27     41.48 o
  -8   6   8     1840.65     1823.19     43.77 o
  -7   6   8     1311.52     1183.51     46.69 o
  -6   6   8       30.61       33.74      9.77 o
  -5   6   8     1485.90     1466.97     36.17 o
  -4   6   8     4677.44     4531.53    129.90 o
  -3   6   8      676.58      665.26     31.84 o
  -2   6   8      166.33      192.04     22.04 o
  -1   6   8      926.19      874.16     37.99 o
   0   6   8     3925.48     3672.10    171.40 o
   1   6   8      191.18      154.52     22.42 o
   2   6   8      618.69      592.10     27.12 o
   3   6   8      181.79      220.29     18.50 o
   4   6   8      583.99      670.17     49.00 o
   5   6   8      137.39      144.67     16.92 o
   6   6   8       12.55       13.21     47.45 o
 -14   7   8       28.55       25.35     15.84 o
 -13   7   8      402.49      451.89     35.60 o
 -12   7   8       31.84       32.18     28.88 o
 -11   7   8      952.32      963.76     47.45 o
 -10   7   8       15.92       23.92     14.40 o
  -9   7   8      193.84      218.28     16.70 o
  -8   7   8       73.40       82.59      9.00 o
  -7   7   8     2466.51     2280.89     60.27 o
  -6   7   8       11.68       28.48      6.25 o
  -5   7   8      430.66      428.46     17.22 o
  -4   7   8      316.48      334.68     14.87 o
  -3   7   8     5307.66     5324.75    143.46 o
  -2   7   8     1869.47     1730.91     49.94 o
  -1   7   8        3.12        7.72      7.10 o
   0   7   8      637.14      625.57     27.66 o
   1   7   8     1645.49     1689.55     66.06 o
   2   7   8     1708.59     1532.47     77.02 o
   3   7   8      169.25      172.65     17.64 o
   4   7   8      581.66      671.12     55.10 o
   5   7   8      580.20      598.55     36.51 o
 -13   8   8       48.04       46.62     20.22 o
 -12   8   8      351.38      351.84     30.34 o
 -11   8   8        0.68        0.80     15.27 o
 -10   8   8      277.73      268.38     19.49 o
  -9   8   8      249.85      287.10     21.80 o
  -8   8   8     4316.96     4288.07     89.94 o
  -7   8   8      473.77      474.79     21.68 o
  -6   8   8      370.92      367.63     17.23 o
  -5   8   8       35.72       27.78      6.59 o
  -4   8   8     2661.28     2551.21     75.37 o
  -3   8   8      836.07      826.98     30.94 o
  -2   8   8      402.18      415.43     25.60 o
  -1   8   8       16.91       24.59      9.10 o
   0   8   8      303.47      277.37     20.34 o
   1   8   8       42.05       41.68      9.98 o
   2   8   8      433.38      428.25     32.88 o
   3   8   8       57.42       70.15     17.70 o
   4   8   8        2.54       17.37     11.60 o
 -13   9   8      415.67      408.95     35.00 o
 -12   9   8        7.50       22.51     13.70 o
 -11   9   8      760.16      795.12     33.55 o
 -10   9   8       26.24       25.30     10.23 o
  -9   9   8      697.85      683.08     24.21 o
  -8   9   8        2.52       18.00      7.49 o
  -7   9   8     1621.82     1613.10     51.81 o
  -6   9   8      952.36      873.95     27.25 o
  -5   9   8       33.76       35.44      9.31 o
  -4   9   8      367.72      372.79     27.28 o
  -3   9   8     2021.90     1937.19     94.83 o
  -2   9   8      685.16      632.49     56.30 o
  -1   9   8        0.01       -4.41     12.19 o
   0   9   8      191.23      215.17     19.59 o
   1   9   8     1612.65     1581.31     89.24 o
   2   9   8      475.81      481.59     78.81 o
   3   9   8       47.17       63.06     19.97 o
 -13  10   8       43.72       32.54     16.21 o
 -12  10   8     1092.18     1129.12     82.52 o
 -11  10   8      125.36      120.16     18.36 o
 -10  10   8       85.39      115.06     14.31 o
  -9  10   8       65.36       68.64     16.48 o
  -8  10   8      533.00      529.79     22.65 o
  -7  10   8      116.48      134.21     14.66 o
  -6  10   8       35.47       36.36     29.71 o
  -5  10   8      184.22      176.42     21.88 o
  -4  10   8      853.23      825.79     42.60 o
  -3  10   8        3.06       -3.59     12.45 o
  -2  10   8     1221.91     1138.94    106.04 o
  -1  10   8      320.01      334.96     32.08 o
   0  10   8       46.86       73.20     18.32 o
   1  10   8        0.58       14.54     16.89 o
   2  10   8      222.97      262.18     31.45 o
 -12  11   8        0.34       21.46     20.63 o
 -11  11   8      116.46      144.58     21.15 o
 -10  11   8       23.80       26.51     14.22 o
  -9  11   8       86.01       84.49     13.02 o
  -8  11   8      234.34      240.81     19.50 o
  -7  11   8     1191.59     1144.28     51.34 o
  -6  11   8      236.85      257.26     26.82 o
  -5  11   8      358.35      376.54     32.29 o
  -4  11   8       43.97       27.25     14.87 o
  -3  11   8      720.73      807.98     83.35 o
  -2  11   8      402.92      418.89     76.75 o
  -1  11   8        8.42       -6.47     16.62 o
   0  11   8       10.77        8.66     16.34 o
   1  11   8       56.58       60.66     21.18 o
 -12  12   8      808.37      883.79     47.09 o
 -11  12   8       99.81      102.27     19.74 o
 -10  12   8      167.58      199.33     24.21 o
  -9  12   8        6.74       18.73     30.95 o
  -8  12   8     1128.87     1126.58     52.22 o
  -7  12   8      371.43      390.91     32.93 o
  -6  12   8      175.12      185.26     24.79 o
  -5  12   8       64.79       71.66     19.54 o
  -4  12   8      178.25      212.17     44.15 o
  -3  12   8       22.45       14.01     16.04 o
  -2  12   8      117.53      148.40     40.02 o
  -1  12   8        8.48       21.18     18.37 o
   0  12   8      228.96      266.79     33.46 o
 -11  13   8      559.40      700.62     61.89 o
 -10  13   8      104.66      110.58     31.36 o
  -9  13   8      127.77      146.07     32.18 o
  -8  13   8       22.06       13.97     16.92 o
  -7  13   8      304.10      297.82     47.04 o
  -6  13   8      129.16      137.41     23.25 o
  -5  13   8        2.86       18.71     16.62 o
  -4  13   8       14.22       43.23     32.18 o
  -3  13   8      352.09      342.07     48.28 o
  -2  13   8       84.44      105.68     24.51 o
  -8  14   8      111.48       85.37     21.29 o
  -7  14   8       16.95       -2.48     16.34 o
  -6  14   8      183.48      191.69     27.85 o
  -5  14   8       33.08       17.22     19.61 o
   1 -15   9       50.57       47.46     13.70 o
   2 -15   9        6.89        2.35     10.27 o
   3 -15   9      230.66      221.06     19.06 o
   4 -15   9      344.85      357.87     44.98 o
   5 -15   9        4.37       24.73     12.96 o
   6 -15   9        4.92       14.55     12.17 o
   7 -15   9      101.09      127.46     40.44 o
   8 -15   9       69.50       73.36     32.60 o
  -1 -14   9       61.86       68.49     19.15 o
   0 -14   9        2.28       12.39     14.87 o
   1 -14   9       22.05       15.36     11.41 o
   2 -14   9       30.52       30.96     10.54 o
   3 -14   9       59.68       68.54     12.05 o
   4 -14   9        1.43       -2.06     10.31 o
   5 -14   9       51.03       63.83     13.98 o
   6 -14   9        1.61       -1.95     10.61 o
   7 -14   9       31.58       26.66     16.04 o
   8 -14   9      338.26      352.85     33.78 o
   9 -14   9      219.82      214.61     28.52 o
  -3 -13   9       23.94       25.06     18.16 o
  -2 -13   9       20.69       23.51     22.28 o
  -1 -13   9       35.67       52.76     16.89 o
   0 -13   9       34.21       55.89     16.04 o
   1 -13   9       22.59       27.19      9.44 o
   2 -13   9      184.89      181.22     20.01 o
   3 -13   9      344.33      382.15     57.77 o
   4 -13   9        8.17       15.51     10.54 o
   5 -13   9       54.66       70.25     13.59 o
   6 -13   9        2.39       -9.75      9.75 o
   7 -13   9      306.61      261.92     28.26 o
   8 -13   9      445.09      406.36     34.13 o
   9 -13   9        0.96       -4.54     14.59 o
  10 -13   9       91.28       40.02     42.91 o
  -4 -12   9      182.79      169.47     24.08 o
  -3 -12   9      194.57      224.85     25.96 o
  -2 -12   9      334.62      292.96     28.88 o
  -1 -12   9       42.86       51.43     15.26 o
   0 -12   9       16.99       26.28     10.94 o
   1 -12   9       86.22       79.44     11.69 o
   2 -12   9      557.81      554.46     24.54 o
   3 -12   9      586.05      558.06     28.27 o
   4 -12   9      391.42      419.35     24.89 o
   5 -12   9      411.73      401.04     24.44 o
   6 -12   9        1.78       -0.08      9.35 o
   7 -12   9       16.24       16.01     12.54 o
   8 -12   9      153.05      142.05     20.71 o
   9 -12   9       58.38       69.73     18.09 o
  10 -12   9       76.78       80.75     21.87 o
  -5 -11   9      327.70      341.18     54.05 o
  -4 -11   9      119.23      151.46     31.77 o
  -3 -11   9        0.49       17.33     14.03 o
  -2 -11   9       76.84       91.47     18.06 o
  -1 -11   9      733.15      778.10     41.14 o
   0 -11   9      800.41      802.58     27.99 o
   1 -11   9        2.55       -2.67      7.00 o
   2 -11   9        5.92       -1.30      7.52 o
   3 -11   9      801.50      787.08     31.10 o
   4 -11   9     1420.07     1345.16     44.55 o
   5 -11   9      142.92      131.32     15.11 o
   6 -11   9        2.53       -5.79      8.22 o
   7 -11   9      472.75      479.41     58.18 o
   8 -11   9      310.89      292.92     27.71 o
   9 -11   9       92.87       78.09     21.04 o
  10 -11   9       41.46       67.03     17.21 o
  11 -11   9       90.64       70.21     18.32 o
  -6 -10   9      315.33      324.58     29.95 o
  -5 -10   9       86.73       93.25     18.06 o
  -4 -10   9       68.44       69.23     16.31 o
  -3 -10   9      419.78      414.40     30.63 o
  -2 -10   9      272.68      246.63     24.42 o
  -1 -10   9      194.16      219.11     22.46 o
   0 -10   9      449.42      483.38     23.52 o
   1 -10   9      255.22      229.16     14.98 o
   2 -10   9        3.33        3.21      9.70 o
   3 -10   9        3.85       -5.88      7.75 o
   4 -10   9      369.43      356.10     20.95 o
   5 -10   9      488.99      427.93     22.54 o
   6 -10   9      123.31      148.59     22.19 o
   7 -10   9      169.98      160.04     20.40 o
   8 -10   9      398.32      319.36     49.10 o
   9 -10   9      795.00      797.37     94.08 o
  10 -10   9       65.19       73.66     16.62 o
  11 -10   9       66.72       62.80     18.06 o
  -7  -9   9       43.17       31.03     24.76 o
  -6  -9   9       21.56       18.54     12.45 o
  -5  -9   9      256.77      243.29     24.49 o
  -4  -9   9      977.59      970.24     44.35 o
  -3  -9   9      389.46      376.68     28.30 o
  -2  -9   9      708.66      704.78     35.60 o
  -1  -9   9     1544.12     1606.30     46.55 o
   0  -9   9      589.23      613.51     22.30 o
   1  -9   9        8.74        1.64      5.95 o
   2  -9   9       41.64       29.78      8.55 o
   3  -9   9     3054.61     3039.57     77.02 o
   4  -9   9     1413.86     1411.31     54.50 o
   5  -9   9       30.66       23.02      8.20 o
   6  -9   9       10.17       16.88     10.61 o
   7  -9   9      210.67      223.19     29.30 o
   8  -9   9      721.24      832.33     56.12 o
   9  -9   9       32.51       40.85     12.84 o
  10  -9   9        5.83       28.47     13.42 o
  11  -9   9      148.65      204.84     22.22 o
  -8  -8   9       47.00       36.96     15.39 o
  -7  -8   9      129.72      161.80     20.98 o
  -6  -8   9       16.13       28.88     12.84 o
  -5  -8   9      111.87      104.28     17.03 o
  -4  -8   9       51.99       60.68     14.00 o
  -3  -8   9        1.02        5.49      9.87 o
  -2  -8   9       56.44       68.79     13.70 o
  -1  -8   9       50.35       46.07     10.54 o
   0  -8   9     1092.08     1108.63     34.32 o
   1  -8   9     1597.17     1570.58     36.08 o
   2  -8   9       76.51       99.39     12.61 o
   3  -8   9      275.15      290.68     12.95 o
   4  -8   9        2.80        4.07      4.72 o
   5  -8   9     2016.94     1888.76     44.02 o
   6  -8   9      130.62      122.22      9.89 o
   7  -8   9        2.83       12.93      9.01 o
   8  -8   9      680.41      685.24     48.11 o
   9  -8   9      609.04      657.79     29.31 o
  10  -8   9        7.67        8.00      9.98 o
  11  -8   9       20.98       21.04     21.10 o
  -9  -7   9       74.04       91.60     27.23 o
  -8  -7   9        1.66       14.95      9.79 o
  -7  -7   9       37.90       32.18     10.70 o
  -6  -7   9        7.30       10.14      7.11 o
  -5  -7   9     1890.56     1755.16     78.75 o
  -4  -7   9      550.79      567.96     24.46 o
  -3  -7   9     1481.12     1517.43     43.97 o
  -2  -7   9     1134.11     1104.57     28.32 o
  -1  -7   9     1033.44     1027.31     39.07 o
   0  -7   9     2273.50     2174.89     47.39 o
   1  -7   9        1.57        1.53      3.50 o
   2  -7   9       72.34       75.24      6.91 o
   3  -7   9     1264.40     1263.66     44.31 o
   4  -7   9      954.58      946.55     30.33 o
   5  -7   9      222.77      207.01     11.72 o
   6  -7   9      136.36      116.23     11.55 o
   7  -7   9      952.15      872.05     30.58 o
   8  -7   9     1235.71     1268.38     40.94 o
   9  -7   9       22.51       36.89     10.64 o
  10  -7   9      360.32      379.00     24.26 o
  11  -7   9       20.40       29.12     21.46 o
 -10  -6   9       51.61       58.78     16.62 o
  -9  -6   9       18.71       27.31     13.12 o
  -8  -6   9       86.46      130.27     14.47 o
  -7  -6   9       72.79       80.09     14.99 o
  -6  -6   9      241.29      217.47     19.36 o
  -5  -6   9      709.57      650.83     28.27 o
  -4  -6   9      280.99      322.15     20.11 o
  -3  -6   9       57.44       57.88     13.25 o
  -2  -6   9      280.93      272.19     11.79 o
  -1  -6   9      695.18      753.85     20.64 o
   0  -6   9     1280.19     1309.17     28.10 o
   1  -6   9     1053.98     1052.80     23.77 o
   2  -6   9     1092.98     1081.87     38.12 o
   3  -6   9     1724.60     1648.04     37.71 o
   4  -6   9     1131.28     1092.46     31.80 o
   5  -6   9     1684.98     1727.61     40.22 o
   6  -6   9        4.36        4.21      5.22 o
   7  -6   9       76.43       89.04     12.27 o
   8  -6   9      139.24      145.32     14.10 o
   9  -6   9      878.47      904.12     34.04 o
  10  -6   9      123.44      135.73     20.07 o
  11  -6   9        9.41       23.93     14.22 o
 -10  -5   9       35.42       40.34     14.07 o
  -9  -5   9      209.36      172.34     23.93 o
  -8  -5   9      266.93      246.74     18.63 o
  -7  -5   9        8.14       14.30     17.25 o
  -6  -5   9      596.31      569.34     50.78 o
  -5  -5   9      131.54      149.29     21.57 o
  -4  -5   9     1058.24     1036.35     32.99 o
  -3  -5   9       68.30       77.58      9.03 o
  -2  -5   9      156.07      165.54      8.66 o
  -1  -5   9     2967.64     2965.39     60.68 o
   0  -5   9     5805.04     5586.48     96.59 o
   1  -5   9       36.85       31.35      4.39 o
   2  -5   9      248.06      260.16     11.29 o
   3  -5   9      504.15      534.83     23.49 o
   4  -5   9     4991.18     4938.34     97.68 o
   5  -5   9      203.20      198.10     14.29 o
   6  -5   9       96.74      103.74      8.85 o
   7  -5   9        7.45       10.35      6.64 o
   8  -5   9      422.57      417.17     22.38 o
   9  -5   9       30.84       49.14     12.68 o
  10  -5   9      527.09      529.04     35.88 o
  11  -5   9        4.62        6.05     16.50 o
 -11  -4   9        9.65       18.57     16.09 o
 -10  -4   9      219.47      217.14     24.17 o
  -9  -4   9      241.31      251.97     25.07 o
  -8  -4   9        2.67       25.23      8.83 o
  -7  -4   9       21.71       23.64      7.60 o
  -6  -4   9     2212.10     2178.41     71.16 o
  -5  -4   9     1372.65     1299.63     45.35 o
  -4  -4   9      276.84      271.13     15.81 o
  -3  -4   9      517.45      512.58     19.67 o
  -2  -4   9     3094.85     3231.87     64.89 o
  -1  -4   9     3770.06     3500.65     69.86 o
   0  -4   9       33.39       36.95      4.48 o
   1  -4   9      545.22      438.29     12.38 o
   2  -4   9      501.24      556.02     16.38 o
   3  -4   9      152.42      155.94      9.25 o
   4  -4   9      104.41       94.88      7.56 o
   5  -4   9     1132.43     1117.48     28.68 o
   6  -4   9       57.31       50.88      6.61 o
   7  -4   9      643.27      603.24     24.03 o
   8  -4   9      504.77      538.07     32.97 o
   9  -4   9     1071.07     1127.49     82.52 o
  10  -4   9       46.81       66.10     15.68 o
  11  -4   9       52.62       88.30     30.53 o
 -11  -3   9       29.25       44.70     13.63 o
 -10  -3   9       28.84       21.32     32.60 o
  -9  -3   9      951.50      933.74     44.05 o
  -8  -3   9      832.94      797.96     29.72 o
  -7  -3   9        4.00        1.99      6.43 o
  -6  -3   9       60.13       64.84      9.45 o
  -5  -3   9     3232.89     2983.14     74.15 o
  -4  -3   9     8902.47     9064.32    199.79 o
  -3  -3   9      385.35      336.25     16.19 o
  -2  -3   9      315.92      285.23     14.13 o
  -1  -3   9     7173.68     7644.66    144.06 o
   0  -3   9     7951.53     7970.53    134.18 o
   1  -3   9      446.47      464.11     12.76 o
   2  -3   9      125.01      129.85      8.08 o
   3  -3   9     3693.16     3611.51     72.80 o
   4  -3   9     3417.75     3428.95     70.31 o
   5  -3   9       42.64       39.06      6.79 o
   6  -3   9      891.50      857.42     29.18 o
   7  -3   9      178.43      188.53     19.54 o
   8  -3   9      301.68      302.64     37.96 o
   9  -3   9        0.02       14.59     10.90 o
  10  -3   9       45.30       42.93     16.92 o
 -12  -2   9      102.48      139.41     20.98 o
 -11  -2   9       10.27       12.95     30.53 o
 -10  -2   9      838.88      811.37     41.14 o
  -9  -2   9      617.72      574.84     34.72 o
  -8  -2   9       21.31       22.50     11.14 o
  -7  -2   9      716.50      612.21     23.82 o
  -6  -2   9       60.25       52.06      8.61 o
  -5  -2   9      426.51      397.02     18.66 o
  -4  -2   9      564.49      542.46     20.45 o
  -3  -2   9     3064.62     3077.19     73.84 o
  -2  -2   9        2.23        6.59      4.08 o
  -1  -2   9      292.63      291.44     21.32 o
   0  -2   9     4628.59     4597.29    108.65 o
   1  -2   9     8183.48     8100.20    151.62 o
   2  -2   9       39.88       44.17      5.03 o
   3  -2   9      164.91      181.48      9.31 o
   4  -2   9      896.55      865.68     23.30 o
   5  -2   9     5063.40     4880.67    123.64 o
   6  -2   9      320.36      354.15     25.09 o
   7  -2   9      199.87      200.12     20.42 o
   8  -2   9      206.50      184.43     21.29 o
   9  -2   9      496.28      551.72     38.79 o
  10  -2   9       13.37       31.36     15.76 o
 -12  -1   9      291.82      330.09     33.01 o
 -11  -1   9       48.98       74.40     15.76 o
 -10  -1   9       14.04       29.12     11.37 o
  -9  -1   9      965.65      893.36     54.05 o
  -8  -1   9     2825.59     2585.38     67.49 o
  -7  -1   9      240.26      247.56     16.01 o
  -6  -1   9       69.74       67.48      8.97 o
  -5  -1   9     4357.25     4163.27     97.80 o
  -4  -1   9     8394.80     8463.51    186.60 o
  -3  -1   9      374.04      393.08     16.39 o
  -2  -1   9      118.07      115.59      6.09 o
  -1  -1   9     5517.25     5768.22    110.22 o
   0  -1   9     5942.63     5720.04    109.30 o
   1  -1   9      175.22      177.67      7.44 o
   2  -1   9     1228.20     1241.94     25.47 o
   3  -1   9       71.62       88.37      6.59 o
   4  -1   9      577.68      554.89     17.26 o
   5  -1   9      142.46      130.44     12.39 o
   6  -1   9      820.16      921.40     40.26 o
   7  -1   9        8.78       30.13     25.99 o
   8  -1   9     1020.95     1022.02     83.35 o
   9  -1   9        0.32        9.14     11.70 o
  10  -1   9      244.03      274.76     49.10 o
 -12   0   9        4.08        4.18     12.45 o
 -11   0   9       51.48       71.00     15.04 o
 -10   0   9       27.49       18.26     11.63 o
  -9   0   9      168.36      157.28     18.90 o
  -8   0   9     2239.23     2127.52     57.44 o
  -7   0   9     4167.87     3985.82     95.52 o
  -6   0   9       17.13       18.45      5.81 o
  -5   0   9      733.11      704.82     24.26 o
  -4   0   9     2506.26     2361.79     59.20 o
  -3   0   9     9290.27     9692.63    181.17 o
  -2   0   9     1996.05     2059.71     43.27 o
  -1   0   9      259.98      330.96     11.41 o
   0   0   9     3585.30     3797.79     75.02 o
   1   0   9     7490.21     7814.41    147.75 o
   2   0   9      924.03      854.18     21.55 o
   3   0   9       21.58       23.49      6.02 o
   4   0   9     1181.41     1116.99     49.90 o
   5   0   9     3207.08     3151.18     79.22 o
   6   0   9      536.28      513.12     31.51 o
   7   0   9      338.94      308.47     38.79 o
   8   0   9        8.59       14.14     12.45 o
   9   0   9      368.42      438.74     34.63 o
 -13   1   9      383.19      437.56     36.71 o
 -12   1   9      428.81      487.44     36.47 o
 -11   1   9      207.43      187.73     22.41 o
 -10   1   9        3.86       -0.77      9.03 o
  -9   1   9      785.41      851.06     39.67 o
  -8   1   9     2160.83     2176.96     74.08 o
  -7   1   9        0.54       -4.77     13.20 o
  -6   1   9      413.34      425.28     35.08 o
  -5   1   9       71.37      109.35     15.37 o
  -4   1   9     2505.98     2393.82     74.92 o
  -3   1   9      207.30      257.53     16.79 o
  -2   1   9     1355.49     1315.03     29.94 o
  -1   1   9      435.44      422.41     16.44 o
   0   1   9     4342.29     4374.09     85.70 o
   1   1   9       43.92       32.15      5.00 o
   2   1   9     4909.76     4747.87    110.37 o
   3   1   9       29.03       36.43      7.62 o
   4   1   9     1406.43     1309.59     82.52 o
   5   1   9       12.97       18.97      7.50 o
   6   1   9      406.61      359.80     30.53 o
   7   1   9       41.77       41.30     12.54 o
   8   1   9       76.25      105.66     18.37 o
   9   1   9       11.65       19.39     19.39 o
 -13   2   9      147.03      133.42     40.02 o
 -12   2   9      187.12      232.25     35.90 o
 -11   2   9      682.41      751.40     42.00 o
 -10   2   9       17.61        1.60     10.45 o
  -9   2   9      719.53      734.78     40.02 o
  -8   2   9      143.16      142.35     16.24 o
  -7   2   9      910.78      897.96     30.02 o
  -6   2   9        2.09       -4.72      4.72 o
  -5   2   9      307.44      324.44     18.50 o
  -4   2   9     2460.96     2631.88     55.05 o
  -3   2   9     4472.41     4540.58     89.26 o
  -2   2   9      773.07      857.53     22.03 o
  -1   2   9     2368.73     2379.67     49.84 o
   0   2   9       67.25       53.39      7.43 o
   1   2   9     4365.50     4083.62    103.97 o
   2   2   9      697.01      690.41     29.06 o
   3   2   9       49.93       47.60      8.86 o
   4   2   9      155.18      132.59     13.16 o
   5   2   9      780.75      843.21     41.00 o
   6   2   9      100.80      108.52     16.44 o
   7   2   9       46.99       31.57     17.33 o
   8   2   9       62.66       78.41     20.63 o
 -13   3   9       97.20      110.61     21.24 o
 -12   3   9      289.23      272.99     27.09 o
 -11   3   9        0.21       -1.08     11.37 o
 -10   3   9      600.37      549.27     34.69 o
  -9   3   9      660.04      612.94     52.81 o
  -8   3   9     2325.75     2260.14     60.36 o
  -7   3   9       50.81       77.59      9.29 o
  -6   3   9     4476.96     4198.67    161.40 o
  -5   3   9      194.14      238.45     11.32 o
  -4   3   9     3430.92     3351.15     68.62 o
  -3   3   9      255.99      278.88     19.18 o
  -2   3   9      509.19      434.99     25.64 o
  -1   3   9      245.03      290.86     11.56 o
   0   3   9     1255.30     1131.45     34.11 o
   1   3   9      617.68      541.42     29.16 o
   2   3   9      849.08      807.40     35.09 o
   3   3   9       67.62       80.93     11.50 o
   4   3   9     1862.88     1826.22     89.47 o
   5   3   9        4.23       21.20     17.25 o
   6   3   9      457.31      377.93     29.74 o
   7   3   9      152.70      143.68     20.79 o
   8   3   9      112.01      134.62     37.14 o
 -13   4   9      202.31      231.19     51.16 o
 -12   4   9      124.05       92.69     18.37 o
 -11   4   9      359.61      324.34     28.52 o
 -10   4   9      571.12      510.65     33.26 o
  -9   4   9      830.66      794.30     29.13 o
  -8   4   9        6.21        7.87      6.75 o
  -7   4   9      896.49      910.72     28.83 o
  -6   4   9     1410.27     1379.28     37.61 o
  -5   4   9     3097.68     3033.58     63.87 o
  -4   4   9       67.36       84.24      8.34 o
  -3   4   9     1649.75     1629.21     39.49 o
  -2   4   9        1.01       11.08      4.18 o
  -1   4   9     1587.61     1489.31    111.12 o
   0   4   9      339.29      353.57     18.59 o
   1   4   9     1260.93     1274.42     39.65 o
   2   4   9     1704.43     1606.79     47.77 o
   3   4   9      137.75      155.25     18.56 o
   4   4   9       34.17       47.31      9.90 o
   5   4   9     1191.60     1117.51     39.84 o
   6   4   9      240.52      209.72     34.25 o
   7   4   9        6.32       35.97     14.80 o
 -13   5   9      358.76      385.01     33.83 o
 -12   5   9     1012.53     1048.64     66.43 o
 -11   5   9       11.48       25.31     12.21 o
 -10   5   9      168.82      156.69     19.81 o
  -9   5   9      241.68      236.34     16.36 o
  -8   5   9     1786.13     1809.53     44.07 o
  -7   5   9      657.89      613.77     39.78 o
  -6   5   9       14.03       23.41      5.89 o
  -5   5   9     2931.14     2782.93     60.00 o
  -4   5   9     4015.84     3799.97    120.84 o
  -3   5   9      111.38      118.83      8.65 o
  -2   5   9      497.69      447.59     20.35 o
  -1   5   9     1193.23     1108.88     35.38 o
   0   5   9     7245.10     6925.55    158.49 o
   1   5   9     3687.58     3425.66     86.54 o
   2   5   9      486.65      473.28     40.36 o
   3   5   9      172.50      154.12     15.68 o
   4   5   9      274.90      266.05     20.26 o
   5   5   9       41.40       74.47     16.19 o
   6   5   9       40.01       45.96     15.14 o
 -13   6   9      291.88      308.20     30.63 o
 -12   6   9        5.08        7.13     12.68 o
 -11   6   9      211.48      262.25     34.66 o
 -10   6   9       41.09       68.23     14.29 o
  -9   6   9     1437.66     1369.26     50.04 o
  -8   6   9        7.81       28.49      7.87 o
  -7   6   9     2333.67     2158.18    126.20 o
  -6   6   9      120.93      133.22     10.57 o
  -5   6   9     2220.09     2113.95     48.72 o
  -4   6   9      139.20      204.82     11.90 o
  -3   6   9     3962.80     3914.78     95.27 o
  -2   6   9      939.42      914.14     38.19 o
  -1   6   9      190.64      177.79     15.54 o
   0   6   9     1067.48     1005.05     34.87 o
   1   6   9     1708.70     1550.70     47.90 o
   2   6   9       95.95      130.70     18.90 o
   3   6   9      109.08      111.65     14.73 o
   4   6   9      489.85      501.85     27.88 o
   5   6   9      932.57      945.04     52.48 o
   6   6   9      151.59      135.50     25.17 o
 -13   7   9      246.92      374.68     38.37 o
 -12   7   9      825.59      938.29    112.64 o
 -11   7   9        9.57        9.71     11.37 o
 -10   7   9      127.60      139.48     18.37 o
  -9   7   9      737.86      795.00     25.85 o
  -8   7   9     4798.42     4649.45    161.04 o
  -7   7   9      917.62      940.76     27.92 o
  -6   7   9      342.62      360.71     16.85 o
  -5   7   9       28.83       34.46      7.07 o
  -4   7   9     4884.33     4414.31    295.23 o
  -3   7   9      882.84      795.49     30.33 o
  -2   7   9       12.90       19.13      9.03 o
  -1   7   9       55.45       62.52     11.36 o
   0   7   9      127.45      137.13     15.00 o
   1   7   9        3.76        8.31      8.83 o
   2   7   9      367.87      389.33     24.28 o
   3   7   9      110.34      133.07     15.85 o
   4   7   9      112.07      135.42     17.33 o
   5   7   9        5.94        8.61     19.54 o
 -13   8   9      272.38      301.89     30.86 o
 -12   8   9       84.42      102.30     18.90 o
 -11   8   9     1385.61     1358.77     56.89 o
 -10   8   9       95.90       96.61     16.31 o
  -9   8   9      145.59      131.92     11.96 o
  -8   8   9       89.10       98.22     21.56 o
  -7   8   9      888.59      927.06     28.46 o
  -6   8   9      204.84      209.30     16.91 o
  -5   8   9       10.45        3.34      7.29 o
  -4   8   9     2392.64     2353.67     64.90 o
  -3   8   9     3806.90     3708.22     93.96 o
  -2   8   9      863.43      787.55     33.52 o
  -1   8   9        1.55        1.58      8.47 o
   0   8   9       15.35       22.15     10.79 o
   1   8   9     2246.02     2179.52     80.87 o
   2   8   9     1337.99     1324.78     63.15 o
   3   8   9      125.56      142.44     17.55 o
   4   8   9        9.24       13.07     11.31 o
 -13   9   9       42.30       66.46     21.87 o
 -12   9   9      552.90      592.55     76.75 o
 -11   9   9      107.14      148.16     20.42 o
 -10   9   9       53.11       35.16     10.58 o
  -9   9   9      169.99      169.44     14.00 o
  -8   9   9      767.20      770.23     26.16 o
  -7   9   9        8.64       13.17      7.74 o
  -6   9   9      678.16      665.54     28.39 o
  -5   9   9        4.45        2.72     11.22 o
  -4   9   9      497.95      542.91     27.05 o
  -3   9   9       43.84       55.25     11.71 o
  -2   9   9      817.29      788.40     33.33 o
  -1   9   9      258.55      268.04     21.23 o
   0   9   9       40.83       45.49     12.73 o
   1   9   9       61.87       75.28     18.24 o
   2   9   9      207.04      231.06     28.84 o
   3   9   9       74.38      113.23     28.06 o
 -13  10   9      117.38      125.15     22.28 o
 -12  10   9      129.19      133.60     20.98 o
 -11  10   9      553.48      610.29     37.63 o
 -10  10   9       25.60       39.38     11.11 o
  -9  10   9      394.53      412.50     20.72 o
  -8  10   9       83.19      113.52     17.39 o
  -7  10   9     2087.11     2139.04     77.03 o
  -6  10   9      743.73      702.23     40.25 o
  -5  10   9      291.45      286.61     27.68 o
  -4  10   9       30.02       21.92     14.55 o
  -3  10   9     1118.05     1084.18     75.51 o
  -2  10   9      156.31      164.32     23.25 o
  -1  10   9       34.46       42.46     27.23 o
   0  10   9       34.19       84.10     20.32 o
   1  10   9      158.00      189.43     35.07 o
   2  10   9        4.02       11.54     17.64 o
 -12  11   9      541.14      564.46     56.12 o
 -11  11   9        4.01       -3.53     13.27 o
 -10  11   9      936.17     1038.53     48.14 o
  -9  11   9       16.96       28.37     11.79 o
  -8  11   9      504.26      523.66     53.64 o
  -7  11   9       56.96       38.54     14.87 o
  -6  11   9      380.34      399.68     32.97 o
  -5  11   9       29.59       33.14     14.22 o
  -4  11   9       85.94       86.35     19.39 o
  -3  11   9       82.72       83.66     19.74 o
  -2  11   9      280.61      292.71     31.70 o
  -1  11   9       68.84       64.76     20.07 o
   0  11   9       94.41      150.47     79.63 o
 -11  12   9      395.30      384.26     32.38 o
 -10  12   9      191.89      222.81     36.31 o
  -9  12   9       66.68      113.23     61.07 o
  -8  12   9        1.47       31.75     17.33 o
  -7  12   9      262.54      321.24     32.18 o
  -6  12   9        2.00       -3.08     13.04 o
  -5  12   9      185.43      185.91     25.99 o
  -4  12   9        1.27        4.57     15.14 o
  -3  12   9      222.73      172.02     27.41 o
  -2  12   9      202.72      224.41     30.28 o
  -1  12   9       24.34       36.31     19.74 o
 -10  13   9       60.00       61.07     27.23 o
  -9  13   9        0.20        9.68     14.07 o
  -8  13   9      328.15      322.92     32.09 o
  -7  13   9      115.59      122.43     22.78 o
  -6  13   9       69.19       83.19     20.66 o
  -5  13   9        1.59       39.00     18.06 o
  -4  13   9      262.74      262.26     32.93 o
  -3  13   9      203.57      196.83     34.25 o
   1 -15  10        8.18        4.63     12.68 o
   2 -15  10        5.88        2.07     10.27 o
   3 -15  10       46.45       35.87     13.90 o
   4 -15  10       81.35       98.89     15.72 o
   5 -15  10       16.92       23.03     12.08 o
   6 -15  10        9.05       17.94     12.60 o
   7 -15  10        2.87       23.34     15.84 o
  -1 -14  10       26.21       33.32     16.31 o
   0 -14  10       20.78       14.82     31.77 o
   1 -14  10        1.28        4.46     10.79 o
   2 -14  10       55.65       41.58     12.52 o
   3 -14  10      602.85      540.28     32.45 o
   4 -14  10      172.90      182.84     19.49 o
   5 -14  10       34.83       24.43     12.37 o
   6 -14  10        0.29        9.58     10.80 o
   7 -14  10      238.22      242.24     28.59 o
   8 -14  10      149.68      163.57     24.67 o
  -3 -13  10       33.47       33.82     15.98 o
  -2 -13  10      110.98      131.40     22.69 o
  -1 -13  10       10.90       12.10     15.39 o
   0 -13  10      238.33      231.94     27.09 o
   1 -13  10        4.29       15.70     12.25 o
   2 -13  10      148.54      161.55     15.50 o
   3 -13  10      133.19      120.88     13.82 o
   4 -13  10       73.28       53.03     12.79 o
   5 -13  10      134.47      158.98     17.76 o
   6 -13  10        1.31       12.04     12.72 o
   7 -13  10        0.29       -7.98     12.82 o
   8 -13  10      167.21      168.73     24.17 o
   9 -13  10       50.26       71.24     18.90 o
  -4 -12  10       17.83       48.08     17.39 o
  -3 -12  10       66.64       37.15     15.39 o
  -2 -12  10        0.59       18.57     13.42 o
  -1 -12  10      640.92      630.76     39.36 o
   0 -12  10      576.83      622.19     33.06 o
   1 -12  10       59.52       35.56     12.63 o
   2 -12  10       19.02       15.26      8.85 o
   3 -12  10        4.09       13.63     10.29 o
   4 -12  10       54.38       34.35     11.83 o
   5 -12  10       18.79       11.01     10.22 o
   6 -12  10        0.09       -5.10     15.01 o
   7 -12  10      372.95      333.24     29.76 o
   8 -12  10      200.97      171.10     23.00 o
   9 -12  10       36.86       56.94     17.51 o
  10 -12  10      109.82       86.51     20.91 o
  -5 -11  10      308.75      348.48     61.89 o
  -4 -11  10        6.88        1.42     13.70 o
  -3 -11  10        8.99       15.75     12.68 o
  -2 -11  10       19.14       13.82     13.63 o
  -1 -11  10      147.18      191.65     22.91 o
   0 -11  10        2.42       -7.99      7.99 o
   1 -11  10        0.88       -2.00      7.88 o
   2 -11  10      533.07      515.48     23.26 o
   3 -11  10      189.26      209.85     19.12 o
   4 -11  10      402.54      405.36     23.81 o
   5 -11  10      215.19      200.85     30.81 o
   6 -11  10      180.68      203.40     18.00 o
   7 -11  10      503.46      477.48     32.93 o
   8 -11  10        7.68        0.52     11.45 o
   9 -11  10      151.57      164.75     22.56 o
  10 -11  10        0.79      -13.97     13.97 o
  -6 -10  10      155.66      178.56     23.90 o
  -5 -10  10      149.40      188.13     23.25 o
  -4 -10  10      283.10      290.61     27.68 o
  -3 -10  10      148.93      149.13     29.30 o
  -2 -10  10       66.95       52.48     14.87 o
  -1 -10  10      336.75      342.84     27.41 o
   0 -10  10      403.93      428.41     34.84 o
   1 -10  10       18.35       20.49      7.37 o
   2 -10  10       28.46       26.33      8.01 o
   3 -10  10      792.34      738.02     29.36 o
   4 -10  10     1056.96     1030.52     56.84 o
   5 -10  10       25.13        7.99      8.26 o
   6 -10  10       16.17       22.23      9.31 o
   7 -10  10      350.24      361.73     28.19 o
   8 -10  10      315.55      309.81     27.41 o
   9 -10  10        0.50       -2.23     11.70 o
  10 -10  10        0.10       17.88     13.97 o
  11 -10  10      231.36      276.45     40.44 o
  -7  -9  10       10.76       29.71     14.59 o
  -6  -9  10       80.35       89.68     17.21 o
  -5  -9  10       21.36       37.43     13.48 o
  -4  -9  10     1338.32     1345.63     55.71 o
  -3  -9  10       87.85       80.26     15.76 o
  -2  -9  10      419.44      443.68     30.05 o
  -1  -9  10      141.55      112.08     20.22 o
   0  -9  10      313.88      352.20     20.13 o
   1  -9  10      664.42      669.63     22.81 o
   2  -9  10       33.48       48.56      9.21 o
   3  -9  10       56.58       26.42      9.36 o
   4  -9  10       82.26       68.40     14.80 o
   5  -9  10      101.31      109.28     12.26 o
   6  -9  10       28.11       21.41      8.79 o
   7  -9  10        1.98        4.40     10.31 o
   8  -9  10      670.48      678.99     36.97 o
   9  -9  10      748.28      740.23     54.47 o
  10  -9  10        5.29        8.94     12.54 o
  11  -9  10       84.63      106.00     30.12 o
  -8  -8  10       39.51       26.83     14.87 o
  -7  -8  10        1.99        7.64     12.54 o
  -6  -8  10        1.65        0.74     11.04 o
  -5  -8  10     1173.48     1213.08     51.31 o
  -4  -8  10      667.77      704.96     37.02 o
  -3  -8  10       15.08       24.14     10.84 o
  -2  -8  10       20.53       11.78     10.73 o
  -1  -8  10      963.35     1021.72     42.86 o
   0  -8  10     1035.13     1111.20     36.92 o
   1  -8  10        0.28        1.61      4.14 o
   2  -8  10        0.73        5.13      4.25 o
   3  -8  10     1541.04     1506.97     36.65 o
   4  -8  10     2541.10     2371.74     52.92 o
   5  -8  10       26.07       32.83      6.55 o
   6  -8  10       43.61       51.20      8.76 o
   7  -8  10      598.67      645.33     26.79 o
   8  -8  10      875.89      967.53     35.04 o
   9  -8  10       33.93       48.53     11.02 o
  10  -8  10       74.09       96.70     14.42 o
  11  -8  10       41.18       54.88     16.92 o
  -9  -7  10        1.21       -7.43     18.16 o
  -8  -7  10      190.87      221.27     24.32 o
  -7  -7  10      192.91      187.22     19.23 o
  -6  -7  10       52.51       50.32     10.31 o
  -5  -7  10      348.48      361.81     21.21 o
  -4  -7  10        2.24       13.28      6.60 o
  -3  -7  10      303.16      323.05     18.32 o
  -2  -7  10        6.51       -1.42      5.26 o
  -1  -7  10       14.00       19.39      5.72 o
   0  -7  10      324.74      328.60     12.50 o
   1  -7  10      792.48      761.82     28.29 o
   2  -7  10      258.78      233.89     11.89 o
   3  -7  10     1271.75     1177.10     30.00 o
   4  -7  10     2523.65     2326.78    129.00 o
   5  -7  10     3432.54     3376.24     71.46 o
   6  -7  10      191.96      214.17     12.92 o
   7  -7  10       26.94       27.93      8.41 o
   8  -7  10      277.65      281.11     23.41 o
   9  -7  10     1116.96     1159.62     40.41 o
  10  -7  10      164.38      208.44     23.58 o
  11  -7  10       27.89       36.25     14.87 o
  -9  -6  10       27.97        3.14     12.21 o
  -8  -6  10      104.29      124.42     14.57 o
  -7  -6  10        0.13        2.10      7.65 o
  -6  -6  10       20.29       27.37      9.06 o
  -5  -6  10      827.33      799.24     29.66 o
  -4  -6  10      216.95      236.15     16.50 o
  -3  -6  10      282.84      262.37     16.01 o
  -2  -6  10      398.97      420.67     18.81 o
  -1  -6  10     1495.74     1513.72     39.98 o
   0  -6  10     2332.76     2221.18     48.64 o
   1  -6  10       22.64       19.13      4.23 o
   2  -6  10       48.78       47.25      5.66 o
   3  -6  10      109.27      102.95      8.30 o
   4  -6  10      363.28      362.29     14.70 o
   5  -6  10       22.75       19.60      7.74 o
   6  -6  10      670.73      603.64     31.99 o
   7  -6  10      313.78      274.88     17.86 o
   8  -6  10      339.73      362.20     21.30 o
   9  -6  10      113.99      161.68     20.66 o
  10  -6  10      362.87      397.35     32.09 o
  11  -6  10       44.40       63.97     30.95 o
 -10  -5  10      166.65      230.73     25.66 o
  -9  -5  10      246.66      221.91     24.17 o
  -8  -5  10        0.61       13.40      9.03 o
  -7  -5  10        1.32       18.47      8.44 o
  -6  -5  10      809.69      837.56     30.92 o
  -5  -5  10     1312.03     1234.01     45.39 o
  -4  -5  10      293.03      283.10     25.66 o
  -3  -5  10      455.20      481.95     20.23 o
  -2  -5  10     1293.96     1263.66     41.49 o
  -1  -5  10      275.24      260.97     22.51 o
   0  -5  10      766.33      756.55     18.75 o
   1  -5  10      893.51      842.06     20.17 o
   2  -5  10       19.30       35.63      5.10 o
   3  -5  10        5.87        7.02      4.16 o
   4  -5  10     2502.99     2453.95     53.31 o
   5  -5  10     2196.40     2127.55     48.14 o
   6  -5  10      211.43      215.08     14.92 o
   7  -5  10       23.22       20.57      7.60 o
   8  -5  10      647.65      652.16     34.95 o
   9  -5  10      569.02      624.58     37.33 o
  10  -5  10       58.04       43.98     20.63 o
 -11  -4  10       14.15       29.03     13.38 o
 -10  -4  10        2.88       -5.73     11.04 o
  -9  -4  10      508.70      499.14     34.41 o
  -8  -4  10      996.35      990.75     35.32 o
  -7  -4  10       28.69       23.64      8.25 o
  -6  -4  10       87.64       86.17     11.11 o
  -5  -4  10     1309.70     1283.73     39.21 o
  -4  -4  10     3581.60     3456.63     84.48 o
  -3  -4  10      627.91      562.78     22.36 o
  -2  -4  10      551.44      525.21     20.00 o
  -1  -4  10     1826.99     1713.90     37.99 o
   0  -4  10     2833.00     2910.60     53.62 o
   1  -4  10       34.59       40.97      4.70 o
   2  -4  10      859.91      872.67     23.94 o
   3  -4  10     2314.30     2259.19     69.56 o
   4  -4  10     4824.18     4710.98     99.30 o
   5  -4  10       73.18       86.86      8.17 o
   6  -4  10     1586.43     1521.26     53.77 o
   7  -4  10       23.58       27.87     10.10 o
   8  -4  10      128.68      148.36     21.46 o
   9  -4  10       92.62       91.05     24.76 o
  10  -4  10      160.10      206.45     25.26 o
 -11  -3  10        6.51       38.03     13.12 o
 -10  -3  10      544.55      493.14     51.99 o
  -9  -3  10      751.19      793.86     40.26 o
  -8  -3  10       36.00       41.01      9.51 o
  -7  -3  10       10.51        8.04      6.95 o
  -6  -3  10     1170.15     1026.77     33.96 o
  -5  -3  10      360.07      328.73     46.75 o
  -4  -3  10      463.67      415.76     19.20 o
  -3  -3  10      624.62      578.68     21.60 o
  -2  -3  10     1229.08     1195.27     34.46 o
  -1  -3  10     1768.61     1789.88     46.53 o
   0  -3  10     1210.75     1188.37     28.15 o
   1  -3  10     5009.01     4979.07     86.78 o
   2  -3  10       14.53       29.16      5.77 o
   3  -3  10      203.74      200.16     10.41 o
   4  -3  10       63.49       74.26      7.26 o
   5  -3  10     1528.07     1494.10     36.25 o
   6  -3  10        9.85       -2.60      7.52 o
   7  -3  10      469.35      484.22     30.91 o
   8  -3  10      231.87      243.94     25.99 o
   9  -3  10      559.05      609.02     55.29 o
  10  -3  10        0.69       15.89     18.16 o
 -12  -2  10      304.81      341.13     31.49 o
 -11  -2  10      163.14      158.59     21.29 o
 -10  -2  10      365.65      389.90     36.31 o
  -9  -2  10     1083.61     1007.47     55.29 o
  -8  -2  10     2208.01     2032.52     56.85 o
  -7  -2  10      217.31      232.88     17.35 o
  -6  -2  10       88.06       86.50     10.18 o
  -5  -2  10     4645.44     4343.38    102.58 o
  -4  -2  10     7246.98     6877.14    154.67 o
  -3  -2  10      512.13      541.89     20.14 o
  -2  -2  10      139.40      140.59     10.94 o
  -1  -2  10     2907.20     2947.08     60.03 o
   0  -2  10     3713.28     3823.41     76.06 o
   1  -2  10      593.21      596.09     23.13 o
   2  -2  10       86.03       84.70      5.84 o
   3  -2  10     1007.48      986.14     41.23 o
   4  -2  10     1278.82     1262.10     31.43 o
   5  -2  10       58.19       41.09      8.02 o
   6  -2  10      454.65      461.02     29.18 o
   7  -2  10        0.13       11.14      9.92 o
   8  -2  10      605.19      635.58     37.88 o
   9  -2  10       65.98       60.83     29.30 o
  10  -2  10      104.50       97.37     18.43 o
 -12  -1  10       38.36       35.82     14.67 o
 -11  -1  10       27.11       52.40     14.59 o
 -10  -1  10      112.07      118.17     18.37 o
  -9  -1  10      243.60      243.49     40.44 o
  -8  -1  10     1048.87     1004.69     33.80 o
  -7  -1  10     1976.44     1968.33     54.18 o
  -6  -1  10       74.67       83.56      9.80 o
  -5  -1  10      304.22      318.13     17.80 o
  -4  -1  10     1334.60     1303.00     37.44 o
  -3  -1  10     4225.86     4152.81     96.68 o
  -2  -1  10       47.29       59.49      7.74 o
  -1  -1  10      244.03      326.98     11.67 o
   0  -1  10     1487.58     1442.53     32.88 o
   1  -1  10     7276.16     7359.00    139.93 o
   2  -1  10       30.54       48.86      4.50 o
   3  -1  10     1206.41     1198.67     39.00 o
   4  -1  10      633.09      606.06     23.79 o
   5  -1  10     2133.25     1945.31     54.11 o
   6  -1  10      419.76      464.20     30.34 o
   7  -1  10       10.96       28.73     20.63 o
   8  -1  10       38.03       44.31     17.74 o
   9  -1  10      242.52      219.13     25.60 o
 -12   0  10      854.93      926.84     48.97 o
 -11   0  10        5.57       40.36     11.70 o
 -10   0  10       77.43       84.67     15.46 o
  -9   0  10     1424.40     1249.16     52.27 o
  -8   0  10     1723.02     1755.48     50.91 o
  -7   0  10        9.99       12.52     10.08 o
  -6   0  10        7.09        7.70      5.65 o
  -5   0  10     3377.44     3334.62     81.11 o
  -4   0  10     1360.34     1307.23     37.75 o
  -3   0  10       93.33      143.86     12.94 o
  -2   0  10      925.30      887.49     22.22 o
  -1   0  10      648.84      600.70     20.94 o
   0   0  10     3505.98     3449.71     69.54 o
   1   0  10      109.78      120.51      7.45 o
   2   0  10      206.87      198.77     13.49 o
   3   0  10       40.85       23.32      6.95 o
   4   0  10     2690.85     2554.62     66.67 o
   5   0  10      201.38      157.86     14.42 o
   6   0  10       44.12       42.84     12.68 o
   7   0  10      158.42      117.52     18.32 o
   8   0  10      261.96      300.59     28.84 o
   9   0  10        0.25       15.17     15.68 o
 -13   1  10       30.18       52.23     21.46 o
 -12   1  10      111.64      149.37     21.50 o
 -11   1  10      534.34      535.62     46.21 o
 -10   1  10      110.96      128.39     18.09 o
  -9   1  10        3.09        7.78      6.77 o
  -8   1  10     1722.18     1623.76     61.78 o
  -7   1  10     2012.67     1992.98     54.16 o
  -6   1  10      235.72      184.96     13.49 o
  -5   1  10     1107.32     1068.17     32.93 o
  -4   1  10     2093.46     2134.52     45.99 o
  -3   1  10     5613.69     5648.68    109.43 o
  -2   1  10      786.86      796.77     21.05 o
  -1   1  10     1436.63     1410.38     32.46 o
   0   1  10      511.03      511.59     21.44 o
   1   1  10     3292.18     2949.02    169.31 o
   2   1  10      630.06      573.97     27.09 o
   3   1  10      131.75      100.38     11.61 o
   4   1  10     1258.21     1190.71     47.86 o
   5   1  10     1357.83     1402.98     48.41 o
   6   1  10       66.82       77.44     14.87 o
   7   1  10       17.46       25.38     10.78 o
   8   1  10       45.55       41.16     14.07 o
 -13   2  10       39.87       53.44     17.79 o
 -12   2  10      151.42      150.81     22.15 o
 -11   2  10       49.50       58.08     15.39 o
 -10   2  10      180.14      188.96     33.01 o
  -9   2  10      198.74      225.34     16.21 o
  -8   2  10      343.91      362.12     19.64 o
  -7   2  10      670.34      661.45     30.84 o
  -6   2  10     3693.91     3718.27     89.98 o
  -5   2  10       66.60       75.53     11.68 o
  -4   2  10     1719.19     1733.36     39.18 o
  -3   2  10       91.64       83.91      7.05 o
  -2   2  10     1028.77     1035.72     37.76 o
  -1   2  10      332.12      351.34     14.65 o
   0   2  10     1986.88     1851.64     49.82 o
   1   2  10       84.45       86.10     10.32 o
   2   2  10      341.57      341.51     25.90 o
   3   2  10      277.15      309.75     19.30 o
   4   2  10     2286.14     2211.57     61.30 o
   5   2  10        0.97        8.95      9.70 o
   6   2  10      696.98      605.44     53.64 o
   7   2  10       64.93       70.95     16.34 o
   8   2  10       44.29       43.80     15.04 o
 -13   3  10      151.04      170.37     24.79 o
 -12   3  10      250.05      225.32     26.55 o
 -11   3  10      661.96      568.15     59.83 o
 -10   3  10      320.18      338.27     29.30 o
  -9   3  10      899.10      924.91     32.61 o
  -8   3  10       51.22       58.11     10.23 o
  -7   3  10     2738.55     2730.12     70.11 o
  -6   3  10      138.28      135.32      9.49 o
  -5   3  10      391.39      376.84     14.50 o
  -4   3  10      349.06      361.75     13.92 o
  -3   3  10      804.73      837.72     24.93 o
  -2   3  10      217.10      233.53     19.89 o
  -1   3  10     1221.06     1185.01     42.81 o
   0   3  10      288.37      242.68     15.62 o
   1   3  10     3777.56     3709.13     90.82 o
   2   3  10     1587.92     1627.98     48.09 o
   3   3  10      210.79      214.21     17.19 o
   4   3  10       28.50       19.58      8.68 o
   5   3  10      872.21      857.12     33.61 o
   6   3  10      243.95      248.36     25.38 o
   7   3  10       47.56       32.34     14.07 o
 -13   4  10       79.74      134.48     21.46 o
 -12   4  10      325.26      401.76     33.52 o
 -11   4  10        0.53       10.32     11.50 o
 -10   4  10      230.17      256.23     24.79 o
  -9   4  10      507.70      453.80     22.93 o
  -8   4  10     2094.82     2026.51     56.57 o
  -7   4  10     1327.70     1228.19     43.43 o
  -6   4  10     1379.08     1346.46     66.11 o
  -5   4  10     2650.23     2629.85    100.77 o
  -4   4  10     5964.06     5911.08    188.79 o
  -3   4  10       82.91      110.42      8.48 o
  -2   4  10     1197.97     1116.33     48.38 o
  -1   4  10       17.62       22.09      7.35 o
   0   4  10     1983.37     1784.26     50.63 o
   1   4  10      446.14      473.84     23.26 o
   2   4  10      253.95      244.98     18.39 o
   3   4  10      104.83      113.15     16.44 o
   4   4  10      121.23      119.70     14.19 o
   5   4  10       12.64       34.38     11.27 o
   6   4  10      633.08      662.12     41.14 o
   7   4  10       85.04       76.81     17.98 o
 -13   5  10      401.30      464.70     54.05 o
 -12   5  10        0.40       -1.29     24.34 o
 -11   5  10      107.16      122.67     18.96 o
 -10   5  10      499.80      515.32     66.43 o
  -9   5  10      825.22      759.09     50.60 o
  -8   5  10      109.06      117.58     12.85 o
  -7   5  10      640.20      637.32     21.87 o
  -6   5  10      139.85      123.46     10.08 o
  -5   5  10     2085.34     1956.34     45.61 o
  -4   5  10        2.59        9.73      5.01 o
  -3   5  10     2656.73     2634.49     68.28 o
  -2   5  10      528.65      564.26     23.91 o
  -1   5  10        3.87        3.32     11.67 o
   0   5  10      539.88      559.21     25.75 o
   1   5  10     2704.49     2535.13     68.76 o
   2   5  10       34.78       30.16     10.46 o
   3   5  10      121.21      118.08     14.35 o
   4   5  10      169.34      182.17     18.53 o
   5   5  10     1353.55     1329.15     88.04 o
   6   5  10      118.90      114.52     20.71 o
 -13   6  10      724.14      746.70     56.53 o
 -12   6  10     1613.14     1602.12     65.91 o
 -11   6  10      108.83      119.78     19.23 o
 -10   6  10      141.74      156.49     19.23 o
  -9   6  10      443.79      500.16     24.72 o
  -8   6  10     3712.69     3638.44     90.95 o
  -7   6  10     1568.23     1612.18     40.25 o
  -6   6  10      186.04      206.48     13.11 o
  -5   6  10       98.71      106.25      9.80 o
  -4   6  10     2247.75     2087.70     64.94 o
  -3   6  10      465.10      483.53     29.16 o
  -2   6  10        1.96        2.67      7.65 o
  -1   6  10      231.66      228.70     17.89 o
   0   6  10     1241.52     1147.70     39.03 o
   1   6  10       83.57       77.15     11.94 o
   2   6  10      494.57      491.32     27.27 o
   3   6  10      308.11      303.17     22.26 o
   4   6  10      102.17      140.97     17.51 o
   5   6  10       47.66       71.57     17.84 o
 -13   7  10      264.00      319.07     31.12 o
 -12   7  10        6.20        3.25     19.39 o
 -11   7  10      795.02      737.13     41.11 o
 -10   7  10      117.35      150.91     19.81 o
  -9   7  10      376.43      360.94     21.54 o
  -8   7  10     1349.87     1302.14     35.96 o
  -7   7  10     2674.42     2633.40     60.21 o
  -6   7  10      232.48      246.11     17.99 o
  -5   7  10       16.03       22.58      8.38 o
  -4   7  10     1891.95     1901.68     54.92 o
  -3   7  10     3527.67     3474.84     95.36 o
  -2   7  10      530.91      593.31     27.98 o
  -1   7  10       70.50       63.10     11.66 o
   0   7  10      100.22      118.76     14.52 o
   1   7  10     1753.24     1622.63     65.88 o
   2   7  10      576.02      522.24     50.99 o
   3   7  10        6.37       12.91     10.64 o
   4   7  10        5.88        9.85     11.08 o
 -13   8  10       91.80      132.15     22.46 o
 -12   8  10      878.10      888.45     45.78 o
 -11   8  10      128.68      173.73     42.50 o
 -10   8  10        6.71       18.16     11.67 o
  -9   8  10      828.61      821.77     31.67 o
  -8   8  10     1296.38     1247.19     35.37 o
  -7   8  10       18.05       32.69      8.13 o
  -6   8  10      601.55      595.86     28.99 o
  -5   8  10        1.08       -5.76      8.56 o
  -4   8  10     1055.08     1118.26     38.90 o
  -3   8  10       96.86       98.68     13.88 o
  -2   8  10      558.01      511.59     27.05 o
  -1   8  10       67.39       73.96     17.63 o
   0   8  10       92.55       96.71     14.59 o
   1   8  10      164.13      150.66     22.32 o
   2   8  10      247.65      269.05     24.89 o
   3   8  10        4.63       30.39     20.00 o
 -13   9  10       99.09      132.57     37.96 o
 -12   9  10      456.40      500.34     47.45 o
 -11   9  10     1672.55     1625.18     65.05 o
 -10   9  10      179.98      190.28     27.65 o
  -9   9  10      177.32      199.57     14.83 o
  -8   9  10      156.33      188.64     14.33 o
  -7   9  10     2507.72     2504.82     69.24 o
  -6   9  10      928.04      868.13     33.77 o
  -5   9  10       33.93       40.13     11.19 o
  -4   9  10       70.84       75.00     12.75 o
  -3   9  10     1164.07     1119.45     40.72 o
  -2   9  10      228.61      239.24     20.64 o
  -1   9  10       92.22      111.94     15.66 o
   0   9  10        6.63       29.50     12.02 o
   1   9  10      738.18      697.47     34.71 o
   2   9  10      317.57      295.71     38.79 o
 -12  10  10      470.18      542.39     47.86 o
 -11  10  10       89.62      112.63     25.58 o
 -10  10  10      566.19      626.04     37.96 o
  -9  10  10       35.25       35.38      9.28 o
  -8  10  10      292.53      287.09     21.27 o
  -7  10  10       44.91       42.80     15.39 o
  -6  10  10      919.65      817.84     71.80 o
  -5  10  10        0.47        3.45     13.12 o
  -4  10  10      220.32      235.45     27.68 o
  -3  10  10       49.60       82.76     18.37 o
  -2  10  10      566.21      537.94     39.67 o
  -1  10  10      141.62      124.38     23.04 o
   0  10  10      131.79      196.26     38.37 o
   1  10  10       15.23       11.80     25.17 o
 -11  11  10      295.77      370.53     44.56 o
 -10  11  10       51.50       78.98     25.99 o
  -9  11  10       43.29       44.78     22.69 o
  -8  11  10        9.81       35.70     14.22 o
  -7  11  10      681.69      785.55     44.34 o
  -6  11  10       11.68       13.20     14.00 o
  -5  11  10      420.64      488.64     49.93 o
  -4  11  10      118.91      142.81     23.11 o
  -3  11  10       53.96       45.10     17.79 o
  -2  11  10      143.66      191.62     26.55 o
  -1  11  10        9.47       13.07     16.79 o
   0  11  10        6.61       12.38     28.88 o
 -10  12  10      191.90      241.79     37.14 o
  -9  12  10       12.29       18.85     14.45 o
  -8  12  10      474.47      496.76     36.75 o
  -7  12  10       37.72       37.29     16.50 o
  -6  12  10      124.83      156.85     23.58 o
  -5  12  10       10.42       20.20     16.89 o
  -4  12  10      105.46      110.19     29.30 o
  -3  12  10       46.42       94.71     21.83 o
  -2  12  10       67.23      116.74     25.34 o
  -8  13  10        3.31       23.72     16.80 o
  -7  13  10      108.76      108.63     23.52 o
  -6  13  10        5.98       -5.80     22.69 o
  -5  13  10       61.95      100.08     40.02 o
   2 -15  11       33.48       49.83     14.38 o
   3 -15  11      305.13      298.63     25.49 o
   4 -15  11      265.81      269.44     24.12 o
   5 -15  11       10.53       12.31     13.53 o
   6 -15  11        0.82       16.96     40.85 o
  -1 -14  11        0.93       -3.63     13.73 o
   0 -14  11      179.10      156.81     29.30 o
   1 -14  11      147.97      155.73     25.62 o
   2 -14  11       19.02       26.29     12.18 o
   3 -14  11       26.61       23.69     15.70 o
   4 -14  11       81.37       95.20     20.13 o
   5 -14  11      153.37      157.63     28.21 o
   6 -14  11        0.12       15.81     14.87 o
   7 -14  11       20.09       24.31     25.58 o
   8 -14  11      198.46      220.36     28.47 o
  -2 -13  11        5.18       -0.27     14.29 o
  -1 -13  11      125.58      126.15     22.74 o
   0 -13  11      298.51      255.83     27.43 o
   1 -13  11       25.55       31.61     11.40 o
   2 -13  11        2.96       -9.05      9.20 o
   3 -13  11      184.02      196.57     16.95 o
   4 -13  11        1.53        2.38     10.54 o
   5 -13  11       70.09       87.95     14.72 o
   6 -13  11       36.31       28.66     14.64 o
   7 -13  11      191.85      197.50     33.83 o
   8 -13  11      225.84      213.33     26.77 o
   9 -13  11       19.49       48.00     17.73 o
  -4 -12  11       12.47       22.07     18.98 o
  -3 -12  11        0.37        7.43     14.59 o
  -2 -12  11        0.56        2.35     13.12 o
  -1 -12  11        0.87       -0.04     12.21 o
   0 -12  11       76.23       77.65     17.73 o
   1 -12  11       17.80       11.91      9.51 o
   2 -12  11       90.08      128.05     15.74 o
   3 -12  11       33.41       35.36     10.65 o
   4 -12  11      321.81      274.44     21.41 o
   5 -12  11      295.16      314.19     24.37 o
   6 -12  11       37.38       41.84     15.26 o
   7 -12  11       15.25       40.44     15.04 o
   8 -12  11       47.83       52.86     16.44 o
   9 -12  11       35.77       17.93     15.85 o
  -5 -11  11       80.02       81.70     19.26 o
  -4 -11  11        1.27        1.10     16.50 o
  -3 -11  11       41.74       36.81     14.87 o
  -2 -11  11      381.17      379.58     31.49 o
  -1 -11  11      548.54      518.93     35.00 o
   0 -11  11      202.67      189.19     18.54 o
   1 -11  11      123.09      118.92     15.19 o
   2 -11  11        0.46        3.73      8.04 o
   3 -11  11      240.27      258.05     20.30 o
   4 -11  11      401.11      378.88     23.49 o
   5 -11  11       75.68       68.68     12.66 o
   6 -11  11       34.90       40.44     14.45 o
   7 -11  11       97.66      148.65     24.34 o
   8 -11  11      120.12      112.15     19.49 o
   9 -11  11        5.53        3.40     13.97 o
  10 -11  11       23.51       45.28     17.39 o
  -6 -10  11      175.78      166.51     23.92 o
  -5 -10  11      235.06      232.47     25.92 o
  -4 -10  11       59.91       48.07     15.14 o
  -3 -10  11       22.38       22.90     13.63 o
  -2 -10  11      336.99      348.94     29.43 o
  -1 -10  11      355.20      350.08     28.30 o
   0 -10  11       53.42       64.62     12.38 o
   1 -10  11       27.29       28.82     10.06 o
   2 -10  11      218.63      236.08     15.95 o
   3 -10  11       75.18       54.02     11.05 o
   4 -10  11      282.68      235.73     18.39 o
   5 -10  11       29.09       27.56      9.21 o
   6 -10  11      417.86      387.21     28.52 o
   7 -10  11      205.45      195.48     22.08 o
   8 -10  11      224.63      222.81     27.65 o
   9 -10  11      441.61      494.91     34.69 o
  10 -10  11        0.56       15.47     13.68 o
  -7  -9  11        0.35       10.40     18.57 o
  -6  -9  11        4.15       -8.72     12.09 o
  -5  -9  11      432.53      425.87     32.35 o
  -4  -9  11      481.72      573.96     36.18 o
  -3  -9  11       70.01       62.57     14.67 o
  -2  -9  11      265.64      259.52     24.49 o
  -1  -9  11      899.10      900.45     48.28 o
   0  -9  11      947.05      921.75     33.97 o
   1  -9  11       40.80       57.18      8.62 o
   2  -9  11        0.30       -4.44      6.21 o
   3  -9  11     1607.52     1518.98     45.58 o
   4  -9  11     2038.98     1953.29     56.22 o
   5  -9  11        0.28        0.39      7.49 o
   6  -9  11        5.24       -6.33     10.31 o
   7  -9  11      559.13      568.52     33.52 o
   8  -9  11      938.38      925.18     43.72 o
   9  -9  11       58.10       49.20     15.39 o
  10  -9  11        1.84       -9.01     11.28 o
  -8  -8  11        4.75        8.43     23.11 o
  -7  -8  11        6.90       18.12     12.45 o
  -6  -8  11       83.46       94.88     35.07 o
  -5  -8  11       87.59      110.03     18.09 o
  -4  -8  11        7.16        5.58     13.62 o
  -3  -8  11        0.85       10.15     10.45 o
  -2  -8  11      484.52      481.56     30.34 o
  -1  -8  11      198.61      181.59     20.22 o
   0  -8  11      921.89      893.56     32.22 o
   1  -8  11     1421.94     1373.28     30.99 o
   2  -8  11       31.04       20.17      6.50 o
   3  -8  11      155.45      174.33     11.22 o
   4  -8  11      297.31      307.94     15.19 o
   5  -8  11     1710.04     1631.15     40.54 o
   6  -8  11      223.30      208.48     15.78 o
   7  -8  11       11.53       17.36      8.47 o
   8  -8  11      520.08      517.71     26.05 o
   9  -8  11      400.84      442.61     25.50 o
  10  -8  11       27.17       47.86     15.04 o
  -9  -7  11       37.09       35.48     22.28 o
  -8  -7  11       36.57       53.39     15.46 o
  -7  -7  11        5.94        6.85     18.81 o
  -6  -7  11       10.83        1.11      8.10 o
  -5  -7  11      664.82      613.14     26.57 o
  -4  -7  11     1028.31      919.21     44.91 o
  -3  -7  11      145.52      129.87     15.24 o
  -2  -7  11        0.44       10.78      6.24 o
  -1  -7  11     1868.35     1848.69     92.82 o
   0  -7  11     1570.86     1497.70     36.04 o
   1  -7  11      205.72      217.81     10.95 o
   2  -7  11       50.41       64.57      8.26 o
   3  -7  11     2689.06     2516.96     55.34 o
   4  -7  11      653.26      620.86     23.49 o
   5  -7  11       45.45       44.96      7.41 o
   6  -7  11        7.11        6.69      7.11 o
   7  -7  11      836.69      807.21     36.93 o
   8  -7  11      528.46      565.63     27.21 o
   9  -7  11        2.14       32.03     24.34 o
  10  -7  11      137.90      159.56     23.93 o
  -9  -6  11       35.09       57.45     15.04 o
  -8  -6  11       89.27      101.03     13.88 o
  -7  -6  11       12.29       21.00      9.03 o
  -6  -6  11      451.73      429.01     25.51 o
  -5  -6  11      418.01      393.07     21.64 o
  -4  -6  11      117.81      114.82     12.70 o
  -3  -6  11      642.50      681.84     33.60 o
  -2  -6  11       52.37       71.63      9.68 o
  -1  -6  11        0.70        3.97      5.60 o
   0  -6  11     1294.93     1244.72     31.68 o
   1  -6  11     1764.29     1637.22     45.55 o
   2  -6  11        0.05       13.74      4.95 o
   3  -6  11       11.38       10.19      4.76 o
   4  -6  11     1481.66     1478.10     75.16 o
   5  -6  11     2334.81     2404.88     62.53 o
   6  -6  11      113.05       93.74     11.50 o
   7  -6  11        0.34        7.23      7.83 o
   8  -6  11      418.56      447.93     30.53 o
   9  -6  11      642.62      644.79     38.50 o
  10  -6  11       63.38       88.14     18.90 o
 -10  -5  11       31.96       76.81     16.31 o
  -9  -5  11      248.74      215.07     24.76 o
  -8  -5  11      284.20      333.80     22.05 o
  -7  -5  11       76.98       77.61     11.95 o
  -6  -5  11       51.17       74.46     10.94 o
  -5  -5  11      683.05      649.69     37.10 o
  -4  -5  11      271.22      260.85     16.94 o
  -3  -5  11      161.71      156.23     12.94 o
  -2  -5  11      116.90      115.57     12.05 o
  -1  -5  11     1943.44     1905.51     50.62 o
   0  -5  11     2333.02     2345.28     45.48 o
   1  -5  11      100.84      100.82      8.40 o
   2  -5  11     1294.71     1300.23     46.57 o
   3  -5  11        9.83       12.99      4.36 o
   4  -5  11      347.02      327.22     16.91 o
   5  -5  11      104.39      112.18     10.61 o
   6  -5  11      934.02      949.80     36.75 o
   7  -5  11        2.60       -4.50      8.45 o
   8  -5  11      228.57      231.28     23.32 o
   9  -5  11      291.22      357.98     30.01 o
  10  -5  11      512.38      630.12     40.55 o
 -10  -4  11      219.94      207.06     61.89 o
  -9  -4  11      187.12      222.18     24.51 o
  -8  -4  11        5.81        7.48      8.94 o
  -7  -4  11        6.33       25.01      9.86 o
  -6  -4  11      268.49      261.09     17.78 o
  -5  -4  11      309.49      301.05     18.26 o
  -4  -4  11     1354.73     1437.83     51.64 o
  -3  -4  11      941.57      893.63     36.18 o
  -2  -4  11      131.93      127.46     11.19 o
  -1  -4  11      723.38      682.52     19.89 o
   0  -4  11      806.69      863.08     22.83 o
   1  -4  11     3202.50     3204.62     59.02 o
   2  -4  11       88.80       79.00      6.40 o
   3  -4  11        3.73       10.27      5.36 o
   4  -4  11      977.69      941.28     32.40 o
   5  -4  11     1215.13     1233.02     36.66 o
   6  -4  11       10.29       14.00      9.61 o
   7  -4  11      110.54       97.01     15.46 o
   8  -4  11      246.22      241.82     23.90 o
   9  -4  11      570.85      716.67     50.75 o
  10  -4  11       36.03       59.96     34.25 o
 -11  -3  11        3.27       -1.03     30.95 o
 -10  -3  11      172.00      189.62     28.06 o
  -9  -3  11     1112.13     1061.68     37.80 o
  -8  -3  11     1380.96     1272.51     43.18 o
  -7  -3  11       13.99       29.31      7.83 o
  -6  -3  11        8.18       12.00      7.11 o
  -5  -3  11      864.93      857.01     30.01 o
  -4  -3  11     3729.52     3505.73     85.44 o
  -3  -3  11       33.22       39.30      7.59 o
  -2  -3  11      929.23      971.29     30.73 o
  -1  -3  11      342.22      379.33     28.23 o
   0  -3  11     1394.40     1344.19     33.74 o
   1  -3  11      367.51      378.35     12.09 o
   2  -3  11      616.88      613.46     16.21 o
   3  -3  11     1299.77     1286.17     31.79 o
   4  -3  11     1745.26     1668.61     52.65 o
   5  -3  11      471.21      400.07     32.05 o
   6  -3  11      400.25      469.54     29.46 o
   7  -3  11       50.96       69.32     13.70 o
   8  -3  11      270.62      241.35     24.79 o
   9  -3  11       43.44       31.14     13.04 o
  10  -3  11      102.61      108.93     28.06 o
 -11  -2  11       22.86       74.34     16.21 o
 -10  -2  11      664.32      693.40     96.55 o
  -9  -2  11      469.52      475.32     29.56 o
  -8  -2  11      465.25      455.76     23.42 o
  -7  -2  11      474.36      484.87     22.89 o
  -6  -2  11      236.94      251.75     16.70 o
  -5  -2  11        0.86       -0.41      6.09 o
  -4  -2  11      692.06      609.32     49.14 o
  -3  -2  11     1311.21     1267.02     39.81 o
  -2  -2  11      167.74      184.72      8.38 o
  -1  -2  11      387.12      382.95     13.20 o
   0  -2  11     1253.60     1228.02     49.39 o
   1  -2  11     1205.03     1106.91     27.43 o
   2  -2  11      182.16      164.67      8.21 o
   3  -2  11     1588.44     1546.79     43.83 o
   4  -2  11       29.79       21.82     11.17 o
   5  -2  11      769.94      749.21     37.52 o
   6  -2  11       15.68       18.50     11.04 o
   7  -2  11      232.05      252.71     27.65 o
   8  -2  11       13.79       22.99     12.09 o
   9  -2  11      291.99      279.02     40.44 o
 -12  -1  11      704.12      746.64     45.80 o
 -11  -1  11      241.67      247.27     26.77 o
 -10  -1  11        2.94       14.21     10.78 o
  -9  -1  11     1100.58     1110.93     37.85 o
  -8  -1  11     1192.26     1139.45     38.00 o
  -7  -1  11      197.95      167.20     14.58 o
  -6  -1  11       19.53       12.71      7.39 o
  -5  -1  11     4162.85     3818.75    200.44 o
  -4  -1  11     2067.51     1845.23     49.99 o
  -3  -1  11       50.66       69.21      8.50 o
  -2  -1  11     1029.80     1045.23     28.94 o
  -1  -1  11      627.36      618.09     17.92 o
   0  -1  11     6567.64     6529.03    125.69 o
   1  -1  11      707.70      721.55     21.88 o
   2  -1  11       72.26       76.47      8.97 o
   3  -1  11       73.59       96.17     22.28 o
   4  -1  11      613.95      565.72     26.17 o
   5  -1  11        0.41        6.60      7.24 o
   6  -1  11       24.23       20.83     10.78 o
   7  -1  11      401.17      392.47     30.28 o
   8  -1  11      540.72      549.37     56.94 o
   9  -1  11        0.44       28.75     14.22 o
 -12   0  11       44.59       51.01     15.72 o
 -11   0  11      198.80      258.74     26.84 o
 -10   0  11       33.80       21.99     12.54 o
  -9   0  11        2.52        8.64      7.65 o
  -8   0  11     1592.47     1539.41     46.65 o
  -7   0  11     3275.93     2994.44     76.49 o
  -6   0  11       64.19       66.82      9.38 o
  -5   0  11      482.16      457.65     20.51 o
  -4   0  11      154.79      153.62     12.37 o
  -3   0  11     3801.59     3800.60     76.22 o
  -2   0  11      721.82      737.09     20.21 o
  -1   0  11      799.22      799.42     21.42 o
   0   0  11     1305.63     1358.17     43.24 o
   1   0  11     1987.91     2046.27     53.93 o
   2   0  11       39.57       35.86      7.32 o
   3   0  11     1444.74     1382.31     50.47 o
   4   0  11     1125.32      999.44     34.14 o
   5   0  11     3130.57     3022.87     94.15 o
   6   0  11      284.40      372.21     28.77 o
   7   0  11       12.08       26.94     12.54 o
   8   0  11        5.92       17.88     13.86 o
 -12   1  11      242.39      264.67     28.19 o
 -11   1  11      187.31      200.16     27.23 o
 -10   1  11       55.25       78.07     18.57 o
  -9   1  11      590.83      582.82     26.22 o
  -8   1  11     1827.95     1775.13     51.26 o
  -7   1  11      140.12       98.77     14.84 o
  -6   1  11        2.52       13.70      7.31 o
  -5   1  11      882.64      849.20     28.92 o
  -4   1  11     1173.52     1104.52     37.26 o
  -3   1  11       16.78       34.94      4.86 o
  -2   1  11       42.87       52.87      5.87 o
  -1   1  11     2535.36     2335.16    115.66 o
   0   1  11     3933.43     3915.72    113.72 o
   1   1  11       45.21       43.84      8.20 o
   2   1  11      430.25      428.95     43.22 o
   3   1  11      991.48      841.76     41.24 o
   4   1  11     1456.61     1354.40     42.84 o
   5   1  11      107.17       79.40     12.25 o
   6   1  11      196.78      157.71     20.42 o
   7   1  11        4.85        4.05     12.09 o
   8   1  11       87.58      111.93     19.02 o
 -13   2  11       76.69      106.07     18.80 o
 -12   2  11      289.34      336.00     31.49 o
 -11   2  11      511.39      547.55    109.34 o
 -10   2  11       14.65       37.14     12.84 o
  -9   2  11      727.76      699.81     28.60 o
  -8   2  11      135.13      127.19     15.20 o
  -7   2  11     1653.77     1648.03     47.71 o
  -6   2  11       62.13       57.90      9.38 o
  -5   2  11      147.87      162.40     13.40 o
  -4   2  11     3237.86     3095.54     75.96 o
  -3   2  11     2396.14     2373.83     63.71 o
  -2   2  11        7.05       15.76      5.48 o
  -1   2  11      535.19      502.06     20.50 o
   0   2  11      323.18      320.74     17.93 o
   1   2  11     3441.39     3069.49     77.47 o
   2   2  11      883.62      821.82     36.93 o
   3   2  11      152.25      182.01     20.73 o
   4   2  11       79.75       85.84     12.22 o
   5   2  11      844.90      821.12     32.70 o
   6   2  11      355.84      321.17     33.83 o
   7   2  11       36.46       48.29     15.72 o
 -13   3  11        6.16        9.58     15.46 o
 -12   3  11      192.86      195.26     29.30 o
 -11   3  11       95.09      116.47     18.96 o
 -10   3  11      104.99       86.39     16.31 o
  -9   3  11      735.85      764.25     29.56 o
  -8   3  11     1178.82     1175.75     38.57 o
  -7   3  11      391.62      403.90     21.14 o
  -6   3  11      500.64      465.33     21.63 o
  -5   3  11      464.72      486.98     17.34 o
  -4   3  11     9060.53     9288.82    276.04 o
  -3   3  11       37.52       50.16     10.60 o
  -2   3  11     1703.43     1638.33     46.03 o
  -1   3  11        1.85        1.06      6.28 o
   0   3  11     1933.77     1794.79     76.07 o
   1   3  11       81.15       77.56     11.19 o
   2   3  11     1445.79     1467.52     61.53 o
   3   3  11       10.03       17.50      8.83 o
   4   3  11      458.47      422.00     27.89 o
   5   3  11       88.21       47.69     15.60 o
   6   3  11      786.30      781.99     67.67 o
   7   3  11      121.85      102.56     41.26 o
 -13   4  11      406.24      432.41     36.47 o
 -12   4  11        3.15       21.62     12.80 o
 -11   4  11      129.28      138.71     20.13 o
 -10   4  11      582.78      599.11     36.47 o
  -9   4  11      732.22      710.53     29.31 o
  -8   4  11      193.08      172.58     15.27 o
  -7   4  11      858.77      781.37     29.27 o
  -6   4  11      438.68      451.24     22.10 o
  -5   4  11      238.11      264.18     14.09 o
  -4   4  11      121.22      142.56     13.70 o
  -3   4  11     2112.56     2116.48     57.21 o
  -2   4  11      161.51      168.35     14.01 o
  -1   4  11       10.67       29.82      8.53 o
   0   4  11      712.40      704.06     38.74 o
   1   4  11     3152.27     3133.68     87.40 o
   2   4  11       82.56      127.52     15.26 o
   3   4  11      134.75      163.53     16.50 o
   4   4  11        9.07        3.06      8.41 o
   5   4  11      935.20      997.72     73.33 o
   6   4  11      133.76      155.38     48.69 o
 -13   5  11      363.49      395.89     35.27 o
 -12   5  11     1165.42     1248.98     56.87 o
 -11   5  11      137.58      131.78     19.49 o
 -10   5  11      341.71      329.55     60.24 o
  -9   5  11      392.44      419.99     22.99 o
  -8   5  11     2826.50     2891.16     75.82 o
  -7   5  11     1448.39     1388.58     43.16 o
  -6   5  11        1.23       18.32      5.75 o
  -5   5  11     1134.46     1135.91     30.85 o
  -4   5  11     1149.37     1119.61     68.80 o
  -3   5  11       14.96        3.13     17.47 o
  -2   5  11     1322.99     1277.11     82.20 o
  -1   5  11       17.80        4.85      7.93 o
   0   5  11     1559.79     1469.43     45.69 o
   1   5  11       13.00        4.32      8.34 o
   2   5  11      361.29      319.45     22.32 o
   3   5  11      338.54      338.19     23.05 o
   4   5  11       31.96       51.20     11.68 o
   5   5  11       38.57       60.62     13.55 o
 -13   6  11      228.50      260.19     28.84 o
 -12   6  11        2.91       17.33     13.38 o
 -11   6  11      111.38      147.69     32.18 o
 -10   6  11       82.99       83.58     15.98 o
  -9   6  11      343.93      344.06     21.09 o
  -8   6  11     1422.32     1428.49     45.90 o
  -7   6  11     2296.25     2070.50     76.05 o
  -6   6  11        0.76        4.32      5.56 o
  -5   6  11      426.23      429.15     21.36 o
  -4   6  11      365.40      408.92     29.47 o
  -3   6  11     4500.56     4407.12    107.83 o
  -2   6  11      489.96      513.92     25.67 o
  -1   6  11      244.65      266.73     19.52 o
   0   6  11       89.80       74.10     12.79 o
   1   6  11      191.36      203.80     18.24 o
   2   6  11        7.99       21.11     10.59 o
   3   6  11       30.02       46.48     13.36 o
   4   6  11       58.25       77.79     13.90 o
   5   6  11      113.60      167.52     37.14 o
 -13   7  11      400.35      434.12     36.47 o
 -12   7  11     1001.94     1056.46     51.34 o
 -11   7  11       48.44       82.55     17.03 o
 -10   7  11        5.26       15.06     11.63 o
  -9   7  11     1040.38     1060.62     58.40 o
  -8   7  11     1581.81     1463.20     48.42 o
  -7   7  11       33.85       25.49      8.46 o
  -6   7  11      122.85      121.47     13.80 o
  -5   7  11       96.32       78.82     15.86 o
  -4   7  11      939.54      913.32     34.28 o
  -3   7  11       55.53       50.34     11.19 o
  -2   7  11      820.90      739.57     31.26 o
  -1   7  11      160.58      132.55     15.71 o
   0   7  11      257.43      306.81     26.30 o
   1   7  11        2.33        7.39      9.86 o
   2   7  11      528.64      480.93     51.70 o
   3   7  11        2.49        9.00     10.88 o
   4   7  11      295.39      238.16     24.39 o
 -13   8  11      179.47      204.69     25.68 o
 -12   8  11      436.89      524.38     37.33 o
 -11   8  11     1545.54     1604.03     64.77 o
 -10   8  11      258.42      252.93     25.09 o
  -9   8  11      138.40      155.33     15.56 o
  -8   8  11      213.62      249.99     19.33 o
  -7   8  11     2734.23     2693.07     73.19 o
  -6   8  11      332.29      333.55     22.05 o
  -5   8  11        1.34        4.08     11.68 o
  -4   8  11      428.29      435.45     25.03 o
  -3   8  11     1139.07     1107.08     39.65 o
  -2   8  11      354.75      325.46     23.06 o
  -1   8  11      260.92      258.14     21.31 o
   0   8  11       37.54       44.82     12.91 o
   1   8  11      973.54      957.59     49.24 o
   2   8  11      242.01      230.95     21.91 o
   3   8  11       12.20       19.80     16.73 o
 -12   9  11      423.18      455.99     35.27 o
 -11   9  11       43.28       61.89     16.92 o
 -10   9  11      127.77      150.58     20.40 o
  -9   9  11        1.72       11.90      8.88 o
  -8   9  11      513.18      545.63     27.97 o
  -7   9  11        7.48       34.67     11.23 o
  -6   9  11      864.24      830.86     41.27 o
  -5   9  11      113.95      115.40     26.62 o
  -4   9  11      675.15      639.04     42.14 o
  -3   9  11       44.05       34.19     12.38 o
  -2   9  11      538.89      530.63     32.09 o
  -1   9  11      103.07      132.67     17.15 o
   0   9  11       54.90       53.41     14.11 o
   1   9  11       18.88       23.46     17.15 o
 -12  10  11       69.15      118.17     20.91 o
 -11  10  11      641.58      656.39     73.86 o
 -10  10  11        4.35       23.11     12.25 o
  -9  10  11      124.55      128.15     28.47 o
  -8  10  11       19.54       36.21     15.54 o
  -7  10  11     1079.00     1161.59     61.54 o
  -6  10  11      182.01      201.95     24.75 o
  -5  10  11      105.60       84.55     30.12 o
  -4  10  11        3.42       -8.87     12.80 o
  -3  10  11      355.91      395.65     34.72 o
  -2  10  11      135.56      162.28     24.49 o
  -1  10  11        5.92       21.95     18.16 o
   0  10  11       45.96       86.92     21.24 o
  -9  11  11        4.24       27.30     13.63 o
  -8  11  11      291.94      250.58     27.43 o
  -7  11  11        3.11       -4.07     13.68 o
  -6  11  11      138.46      184.09     28.47 o
  -5  11  11        7.60       -3.68     24.76 o
  -4  11  11       47.43       24.92     21.87 o
  -3  11  11        4.54       10.20     18.98 o
  -2  11  11      180.99      234.17     30.28 o
  -1  11  11       19.44       44.56     28.88 o
  -9  12  11      161.88      161.89     22.74 o
  -8  12  11        0.55       27.82     16.04 o
  -7  12  11       59.40       85.37     28.06 o
  -6  12  11       11.25       21.81     17.03 o
  -5  12  11      237.99      219.09     33.42 o
  -4  12  11        2.71        7.04     16.80 o
   4 -15  12       23.40       13.20     23.11 o
   0 -14  12       47.30       71.44     20.13 o
   1 -14  12       22.57       28.68     12.51 o
   2 -14  12       64.29       51.65     13.32 o
   3 -14  12      302.67      311.55     25.75 o
   4 -14  12      203.62      182.29     21.10 o
   5 -14  12        9.51       29.64     13.02 o
   6 -14  12       23.64       34.37     17.24 o
   7 -14  12       16.03       24.51     16.33 o
  -2 -13  12        0.35       -1.47     16.50 o
  -1 -13  12       40.47       42.63     18.57 o
   0 -13  12      103.75      104.76     21.01 o
   1 -13  12       42.21       62.08     13.94 o
   2 -13  12       11.53       19.81     11.43 o
   3 -13  12        0.19       -1.75     10.63 o
   4 -13  12       92.77      115.30     20.40 o
   5 -13  12      207.34      250.27     21.57 o
   6 -13  12       24.04        2.23     15.06 o
   7 -13  12        6.27       15.18     15.66 o
   8 -13  12       85.66      101.71     31.77 o
  -3 -12  12       56.30       97.10     39.20 o
  -2 -12  12       11.10       19.51     15.46 o
  -1 -12  12      305.75      265.67     30.95 o
   0 -12  12      195.28      193.38     40.85 o
   1 -12  12       12.43       26.08     11.41 o
   2 -12  12        5.40       12.36     10.75 o
   3 -12  12       57.04       57.57     12.98 o
   4 -12  12        7.89       12.28     10.13 o
   5 -12  12       68.72       77.74     14.11 o
   6 -12  12        4.74        4.65     13.26 o
   7 -12  12      257.70      201.70     24.34 o
   8 -12  12       69.39       79.37     19.23 o
   9 -12  12       46.54       64.63     18.56 o
  -5 -11  12      102.95      146.09     24.76 o
  -4 -11  12        0.71        3.23     14.03 o
  -3 -11  12        2.21      -11.82     12.54 o
  -2 -11  12      122.15      103.59     19.23 o
  -1 -11  12       81.92       70.43     17.04 o
   0 -11  12        7.47       -3.21     11.04 o
   1 -11  12        0.61       -9.34      9.34 o
   2 -11  12      195.20      235.76     19.73 o
   3 -11  12       78.40       76.61     11.84 o
   4 -11  12      538.58      512.43     43.19 o
   5 -11  12       60.97       71.40     12.66 o
   6 -11  12       92.59       77.72     17.21 o
   7 -11  12      169.08      140.62     21.04 o
   8 -11  12       59.76       55.22     16.44 o
   9 -11  12       90.90       95.08     19.74 o
  -6 -10  12       18.84       53.27     20.63 o
  -5 -10  12       98.21      112.53     19.84 o
  -4 -10  12      114.37      152.41     21.57 o
  -3 -10  12       13.64       23.05     13.04 o
  -2 -10  12        0.96        6.48     18.57 o
  -1 -10  12      369.53      377.13     29.76 o
   0 -10  12      308.20      357.98     23.79 o
   1 -10  12       37.87       56.73     11.41 o
   2 -10  12       98.04       93.17     13.07 o
   3 -10  12      652.01      693.59     35.60 o
   4 -10  12     1052.01     1120.76     38.90 o
   5 -10  12       59.96       64.51     12.15 o
   6 -10  12       43.44       21.40     12.48 o
   7 -10  12      109.44       95.12     17.39 o
   8 -10  12      110.26      109.33     22.69 o
   9 -10  12        4.06       24.81     14.45 o
  -7  -9  12       30.88       36.47     15.14 o
  -6  -9  12      184.96      189.93     34.25 o
  -5  -9  12        9.43       29.41     14.29 o
  -4  -9  12      259.04      224.16     32.60 o
  -3  -9  12        7.03        0.41     11.09 o
  -2  -9  12      729.03      758.59     38.51 o
  -1  -9  12      229.12      253.98     24.21 o
   0  -9  12      132.62      116.14     14.11 o
   1  -9  12      326.67      320.14     34.42 o
   2  -9  12       49.93       43.45      8.52 o
   3  -9  12       46.72       59.08     12.76 o
   4  -9  12       62.53       68.25     11.57 o
   5  -9  12       93.09       86.58     12.37 o
   6  -9  12       18.62       11.43     11.37 o
   7  -9  12       19.23       13.97     12.29 o
   8  -9  12      319.18      315.24     37.14 o
   9  -9  12      384.65      459.96     33.46 o
  10  -9  12        8.98       14.03     18.16 o
  -8  -8  12       46.06       52.04     27.65 o
  -7  -8  12        0.64        2.27     11.95 o
  -6  -8  12      103.01      134.35     19.84 o
  -5  -8  12      447.84      476.65     39.20 o
  -4  -8  12     1645.42     1663.54     63.57 o
  -3  -8  12      633.64      685.73     36.38 o
  -2  -8  12      592.52      662.96     54.47 o
  -1  -8  12     1277.73     1336.55     53.10 o
   0  -8  12     1238.51     1268.66     40.97 o
   1  -8  12      143.54      152.85     14.23 o
   2  -8  12      255.51      234.75     11.98 o
   3  -8  12     2753.07     2623.16     58.61 o
   4  -8  12     1351.74     1312.21     61.55 o
   5  -8  12        5.48        2.88      6.06 o
   6  -8  12       30.74       20.72      8.38 o
   7  -8  12      524.16      511.83     25.15 o
   8  -8  12      483.05      479.90     25.57 o
   9  -8  12        0.86       20.63     14.85 o
  10  -8  12       19.50       41.76     15.46 o
  -8  -7  12       65.55       63.16     15.26 o
  -7  -7  12       72.15       98.38     17.79 o
  -6  -7  12       84.08       75.22     12.12 o
  -5  -7  12      147.68      157.80     15.53 o
  -4  -7  12       73.36       86.56     13.21 o
  -3  -7  12      481.07      484.61     33.50 o
  -2  -7  12       57.97       62.10      9.36 o
  -1  -7  12       34.34       48.04      8.59 o
   0  -7  12     1346.37     1328.62     35.14 o
   1  -7  12     1301.40     1224.84     28.53 o
   2  -7  12        8.82        9.45      6.23 o
   3  -7  12       72.53       67.17      7.71 o
   4  -7  12     1187.79     1168.40     39.55 o
   5  -7  12     2355.44     2238.69     52.15 o
   6  -7  12      188.26      182.63     14.97 o
   7  -7  12        0.50        0.00      7.77 o
   8  -7  12      211.81      250.06     24.42 o
   9  -7  12      525.61      538.08     35.80 o
  10  -7  12        8.50       33.88     14.80 o
  -9  -6  12       97.09      112.08     20.22 o
  -8  -6  12      240.46      270.76     20.96 o
  -7  -6  12      102.01      109.82     13.90 o
  -6  -6  12       98.54      102.64     13.46 o
  -5  -6  12     1921.47     1891.27     54.78 o
  -4  -6  12      601.58      645.82     26.88 o
  -3  -6  12      110.46      105.39     11.40 o
  -2  -6  12       33.19       35.76     10.96 o
  -1  -6  12     3174.26     3194.93    109.03 o
   0  -6  12     2709.94     2681.60     96.12 o
   1  -6  12        2.76        7.41      4.52 o
   2  -6  12       57.66       63.46      9.33 o
   3  -6  12      142.19      162.56     11.42 o
   4  -6  12      631.52      608.05     20.67 o
   5  -6  12        0.55       -5.11      5.11 o
   6  -6  12       46.35       51.90      9.63 o
   7  -6  12      214.30      203.60     21.88 o
   8  -6  12      292.49      299.94     26.55 o
   9  -6  12       71.24       73.35     16.21 o
  10  -6  12      225.36      273.87     34.66 o
 -10  -5  12       82.35       79.16     18.32 o
  -9  -5  12        6.31        9.02     11.95 o
  -8  -5  12      135.40      147.28     20.33 o
  -7  -5  12        2.82       10.77      8.20 o
  -6  -5  12        8.45       13.84      8.37 o
  -5  -5  12       64.50       60.42     10.66 o
  -4  -5  12     1198.35     1161.37     37.45 o
  -3  -5  12     2137.34     2069.73    107.16 o
  -2  -5  12      430.06      431.11     20.41 o
  -1  -5  12      425.86      444.68     23.37 o
   0  -5  12     1626.69     1645.40     38.46 o
   1  -5  12     1192.81     1120.74     25.99 o
   2  -5  12        6.37       12.54      4.30 o
   3  -5  12       19.56       22.99      5.48 o
   4  -5  12     2401.89     2362.33     61.26 o
   5  -5  12     1486.04     1428.83     42.71 o
   6  -5  12       17.41       21.36     10.20 o
   7  -5  12      108.29      123.16     16.80 o
   8  -5  12       44.08       77.59     19.81 o
   9  -5  12      457.17      462.16     34.72 o
 -10  -4  12        4.60        3.84     12.54 o
  -9  -4  12      602.51      626.97     54.41 o
  -8  -4  12      322.92      375.98     28.48 o
  -7  -4  12       41.45       37.34     11.43 o
  -6  -4  12        6.90       25.88      9.99 o
  -5  -4  12      272.98      272.95     18.09 o
  -4  -4  12      570.02      595.05     24.29 o
  -3  -4  12      341.78      339.29     21.76 o
  -2  -4  12       86.52       80.12      9.98 o
  -1  -4  12      399.55      424.75     19.07 o
   0  -4  12      543.64      489.93     16.31 o
   1  -4  12     1977.95     1912.72     38.62 o
   2  -4  12     1916.77     1838.74     37.67 o
   3  -4  12        2.09       -3.81      4.97 o
   4  -4  12     1194.09     1168.55     30.78 o
   5  -4  12       55.25       52.85     12.25 o
   6  -4  12      872.19      870.93     39.97 o
   7  -4  12       72.89       79.45     15.27 o
   8  -4  12       61.22      107.77     18.57 o
   9  -4  12       18.49       53.54     21.87 o
 -11  -3  12       30.47       75.79     18.98 o
 -10  -3  12       99.63      103.07     18.65 o
  -9  -3  12      265.88      284.10     25.23 o
  -8  -3  12       12.48        4.44      8.50 o
  -7  -3  12      245.49      246.72     18.15 o
  -6  -3  12      347.03      313.37     19.19 o
  -5  -3  12      180.90      168.97     14.38 o
  -4  -3  12     1540.66     1469.68     53.37 o
  -3  -3  12     1195.95     1137.82     35.54 o
  -2  -3  12      929.35      882.99     29.01 o
  -1  -3  12     1631.10     1567.84     43.64 o
   0  -3  12     1442.80     1377.05     33.14 o
   1  -3  12     1825.36     1765.16     39.56 o
   2  -3  12       22.90       20.63      4.48 o
   3  -3  12      341.08      323.24     15.21 o
   4  -3  12       26.72       29.02      7.64 o
   5  -3  12      211.79      235.25     20.71 o
   6  -3  12        4.29       30.77     11.37 o
   7  -3  12       70.76       68.96     14.87 o
   8  -3  12      233.23      236.38     25.60 o
   9  -3  12      470.56      545.79     38.80 o
 -11  -2  12       73.02      112.66     18.37 o
 -10  -2  12       26.63       27.62     12.45 o
  -9  -2  12      424.73      425.43     24.15 o
  -8  -2  12      472.29      472.28     24.50 o
  -7  -2  12        6.12       12.98      7.83 o
  -6  -2  12      138.66      137.92     20.01 o
  -5  -2  12     1246.34     1234.15     39.58 o
  -4  -2  12     2832.85     2839.60     74.30 o
  -3  -2  12       92.05       98.04     10.63 o
  -2  -2  12      716.84      691.66     24.52 o
  -1  -2  12       71.52       76.11      6.68 o
   0  -2  12     1444.16     1384.73     63.13 o
   1  -2  12        4.81       13.99      4.87 o
   2  -2  12      595.89      580.77     21.23 o
   3  -2  12      161.32      191.04     26.74 o
   4  -2  12      540.98      509.34     23.79 o
   5  -2  12       24.14       16.00      8.07 o
   6  -2  12      216.03      223.64     30.95 o
   7  -2  12      136.49      153.68     20.63 o
   8  -2  12      361.83      418.71     33.25 o
   9  -2  12       16.51       11.62     18.16 o
 -12  -1  12      114.14      143.08     25.99 o
 -11  -1  12       13.40       16.28     13.04 o
 -10  -1  12      445.77      424.42     32.93 o
  -9  -1  12       91.83      127.80     17.14 o
  -8  -1  12      140.66      134.26     17.37 o
  -7  -1  12      497.65      475.67     23.43 o
  -6  -1  12      701.19      696.36     26.60 o
  -5  -1  12      377.28      349.19     19.27 o
  -4  -1  12        5.60        3.67      6.50 o
  -3  -1  12      663.76      642.01     28.67 o
  -2  -1  12        4.66        2.17      4.91 o
  -1  -1  12      555.25      540.13     17.08 o
   0  -1  12      220.97      224.30     20.56 o
   1  -1  12     1170.83     1133.32     29.78 o
   2  -1  12      262.00      253.81     16.10 o
   3  -1  12      865.97      856.97     30.16 o
   4  -1  12      275.58      320.92     19.78 o
   5  -1  12     1630.27     1571.94     48.09 o
   6  -1  12      173.48      212.24     24.76 o
   7  -1  12       86.38       94.17     16.56 o
   8  -1  12        2.22       10.73     12.25 o
 -12   0  12      203.36      212.52     30.12 o
 -11   0  12       31.97        8.08     33.42 o
 -10   0  12       17.46       37.46     13.38 o
  -9   0  12      369.55      409.47     30.63 o
  -8   0  12     1308.88     1373.61     55.09 o
  -7   0  12      227.18      199.96     20.79 o
  -6   0  12      101.28      100.39     16.50 o
  -5   0  12     1966.22     1679.59    169.17 o
  -4   0  12     1832.24     1807.01     58.99 o
  -3   0  12       54.11       44.19      8.18 o
  -2   0  12       35.91       29.71      5.12 o
  -1   0  12     3882.07     3906.47     79.17 o
   0   0  12     2963.71     2875.42     71.70 o
   1   0  12        2.86       12.90      7.27 o
   2   0  12      893.95      814.44     30.16 o
   3   0  12      121.25      102.20     13.97 o
   4   0  12      775.44      794.60     30.32 o
   5   0  12      329.41      358.03     21.98 o
   6   0  12       47.39       44.26     14.03 o
   7   0  12       42.47       33.46     18.57 o
   8   0  12       54.13       49.10     15.76 o
 -12   1  12       42.92       43.17     15.63 o
 -11   1  12      185.34      244.65     26.24 o
 -10   1  12        2.24       15.27     11.67 o
  -9   1  12       62.39       61.86     10.92 o
  -8   1  12      637.22      621.44     27.18 o
  -7   1  12      307.62      260.36     17.85 o
  -6   1  12      152.85      146.56     13.51 o
  -5   1  12     3893.92     3783.96     92.53 o
  -4   1  12     2060.85     2024.57     54.80 o
  -3   1  12     8550.73     8699.64    166.07 o
  -2   1  12      268.42      297.11     12.73 o
  -1   1  12       61.70       58.27      8.49 o
   0   1  12      341.65      356.74     36.90 o
   1   1  12     3491.32     3186.87     80.31 o
   2   1  12      387.13      359.72     20.83 o
   3   1  12      255.48      243.13     23.66 o
   4   1  12     1299.63     1268.42     42.07 o
   5   1  12     1299.24     1317.18     43.96 o
   6   1  12       44.58       79.07     16.04 o
   7   1  12       15.66       19.14     13.70 o
 -12   2  12      112.86       89.96     18.65 o
 -11   2  12      106.45      112.63     19.54 o
 -10   2  12       26.81       20.78     11.37 o
  -9   2  12     1794.25     1766.54     52.75 o
  -8   2  12     2068.99     2032.98     57.89 o
  -7   2  12        1.75       -2.19      7.85 o
  -6   2  12       42.95       52.09     15.34 o
  -5   2  12      906.35      874.17     30.50 o
  -4   2  12     5337.36     5471.20    127.25 o
  -3   2  12      515.90      493.43     24.52 o
  -2   2  12      267.22      265.76     21.78 o
  -1   2  12      544.23      494.85     21.74 o
   0   2  12     1625.98     1577.60     82.92 o
   1   2  12        5.69        6.34      7.30 o
   2   2  12      667.14      646.22     32.08 o
   3   2  12      173.39      187.25     16.98 o
   4   2  12      548.09      566.60     34.10 o
   5   2  12        5.06       12.90      8.78 o
   6   2  12      680.60      592.96     38.79 o
   7   2  12       92.17       86.12     18.32 o
 -13   3  12      114.07       79.25     21.87 o
 -12   3  12       99.85      110.13     20.91 o
 -11   3  12      251.97      283.81     28.52 o
 -10   3  12      191.42      200.51     36.31 o
  -9   3  12      836.31      825.47     32.15 o
  -8   3  12      116.56      110.85     13.02 o
  -7   3  12     1331.85     1309.34     43.31 o
  -6   3  12      279.08      263.05     17.64 o
  -5   3  12        0.59       11.39      6.53 o
  -4   3  12     1070.58     1019.00     27.87 o
  -3   3  12     2229.34     2144.87     57.50 o
  -2   3  12      304.17      253.00     20.50 o
  -1   3  12        4.44       10.16      6.90 o
   0   3  12     1981.25     1838.68     52.67 o
   1   3  12     3703.00     3581.10     90.73 o
   2   3  12      649.58      691.48     41.83 o
   3   3  12       25.09       14.20     16.18 o
   4   3  12       68.05       57.50     21.92 o
   5   3  12      549.41      552.05     29.69 o
   6   3  12      270.49      283.86     29.11 o
 -13   4  12       64.13       69.08     19.74 o
 -12   4  12      577.84      756.78     45.52 o
 -11   4  12       21.88       37.73     16.50 o
 -10   4  12       40.26       55.89     25.17 o
  -9   4  12      484.63      509.94     28.41 o
  -8   4  12     1506.41     1456.70     45.81 o
  -7   4  12       49.93       68.50     18.28 o
  -6   4  12      222.48      244.11     17.15 o
  -5   4  12      485.24      493.41     35.19 o
  -4   4  12     2034.22     2031.79     89.85 o
  -3   4  12        7.94       11.72      7.62 o
  -2   4  12     2277.11     2237.91     64.60 o
  -1   4  12       59.76       70.95     11.07 o
   0   4  12      104.40       98.08     12.86 o
   1   4  12      599.99      575.10     27.53 o
   2   4  12      466.55      413.40     37.53 o
   3   4  12       53.97       55.32     11.41 o
   4   4  12        6.55       39.33     15.11 o
   5   4  12      161.88      178.77     29.88 o
 -13   5  12      156.41      195.94     25.66 o
 -12   5  12       70.98       73.45     18.67 o
 -11   5  12      131.64      161.80     22.28 o
 -10   5  12      172.59      149.42     20.20 o
  -9   5  12       69.53       75.28     13.18 o
  -8   5  12      511.87      552.81     26.65 o
  -7   5  12     1735.11     1659.43     49.77 o
  -6   5  12       50.03       67.16     10.51 o
  -5   5  12      232.45      259.32     25.33 o
  -4   5  12      118.74      133.67     13.10 o
  -3   5  12     4143.06     3919.44    131.59 o
  -2   5  12      521.38      529.12     25.66 o
  -1   5  12       47.27       34.50     13.26 o
   0   5  12      360.16      370.63     22.91 o
   1   5  12      494.11      470.29     26.14 o
   2   5  12       25.78       39.68     10.93 o
   3   5  12      307.50      345.46     32.99 o
   4   5  12       27.73       35.47     15.18 o
   5   5  12      119.53      101.70     18.96 o
 -13   6  12      607.99      627.13     43.13 o
 -12   6  12      693.39      732.86     49.51 o
 -11   6  12        2.78       12.06     20.63 o
 -10   6  12      226.92      211.43     23.58 o
  -9   6  12      393.94      470.11     25.26 o
  -8   6  12     2686.37     2519.12    103.60 o
  -7   6  12      118.13      112.63     13.27 o
  -6   6  12      694.61      687.08     28.01 o
  -5   6  12      151.30      160.66     14.89 o
  -4   6  12      201.43      175.62     18.71 o
  -3   6  12       88.34       88.84     12.70 o
  -2   6  12      226.54      235.13     19.16 o
  -1   6  12       63.72       57.17     11.98 o
   0   6  12      961.70      888.18     43.32 o
   1   6  12       16.19       23.10     10.46 o
   2   6  12      924.06      896.72     37.14 o
   3   6  12       98.58       99.76     17.87 o
   4   6  12       90.38      139.83     17.94 o
 -12   7  12       36.79       33.01     15.76 o
 -11   7  12      772.06      836.42     43.18 o
 -10   7  12       24.66       48.76     15.27 o
  -9   7  12      156.87      161.02     15.95 o
  -8   7  12      176.43      189.74     16.94 o
  -7   7  12     1403.84     1421.82     57.15 o
  -6   7  12       83.27       94.03     13.47 o
  -5   7  12      520.42      527.90     26.80 o
  -4   7  12      118.90      161.39     16.58 o
  -3   7  12     1157.85     1100.33     39.54 o
  -2   7  12      108.33      110.73     15.19 o
  -1   7  12      613.92      625.55     31.91 o
   0   7  12        3.11        5.64     10.16 o
   1   7  12      400.01      374.84     26.03 o
   2   7  12       15.79       21.81     11.08 o
   3   7  12       64.97       69.72     14.67 o
 -12   8  12      401.37      448.27     44.15 o
 -11   8  12       16.14       34.00     28.88 o
 -10   8  12       45.89       41.67     14.29 o
  -9   8  12       90.25       97.05     19.37 o
  -8   8  12      564.02      659.02     45.39 o
  -7   8  12       27.84       28.13     29.71 o
  -6   8  12      316.88      282.44     21.06 o
  -5   8  12       20.98        9.64     10.13 o
  -4   8  12      975.13      955.12     37.16 o
  -3   8  12      150.69      188.12     18.87 o
  -2   8  12      154.25      170.72     24.49 o
  -1   8  12       22.72       19.85     11.71 o
   0   8  12       97.35      109.04     16.16 o
   1   8  12       60.09       43.79     18.43 o
   2   8  12        1.12       20.46     13.66 o
 -12   9  12      287.67      363.36     32.66 o
 -11   9  12      682.54      678.03     82.94 o
 -10   9  12       30.05       51.43     16.92 o
  -9   9  12      218.58      221.55     24.21 o
  -8   9  12       17.82       20.96     13.63 o
  -7   9  12      865.45      929.64     36.52 o
  -6   9  12      167.14      180.12     25.53 o
  -5   9  12       22.76       18.49     10.88 o
  -4   9  12      332.06      342.05     31.03 o
  -3   9  12      544.07      566.42     55.90 o
  -2   9  12       51.47       48.72     13.77 o
  -1   9  12        1.50       26.36     12.55 o
   0   9  12       93.66      107.40     16.96 o
   1   9  12      665.86      581.19     94.08 o
 -11  10  12        0.13       31.86     14.87 o
 -10  10  12      340.26      410.14     47.04 o
  -9  10  12        2.97       -8.76     12.21 o
  -8  10  12      311.18      328.63     28.88 o
  -7  10  12        7.97       23.43     11.79 o
  -6  10  12      240.96      236.88     26.77 o
  -5  10  12       28.64       65.61     18.09 o
  -4  10  12      605.59      543.94     39.97 o
  -3  10  12        7.99       25.65     15.04 o
  -2  10  12      225.71      251.70     31.36 o
  -1  10  12        0.39        2.87     17.15 o
  -9  11  12       83.04       85.82     25.58 o
  -8  11  12      146.00      151.02     33.01 o
  -7  11  12      548.78      464.91     50.75 o
  -6  11  12      265.39      275.24     30.86 o
  -5  11  12       81.46       67.32     20.13 o
  -4  11  12        3.60       10.54     15.46 o
  -3  11  12      720.51      643.27     46.64 o
  -7  12  12       82.45      142.32     44.56 o
  -6  12  12      138.50      194.52     26.82 o
   1 -14  13       33.77       28.87     17.15 o
   2 -14  13        0.13        7.68     12.81 o
   3 -14  13        2.31       18.25     12.57 o
   4 -14  13       48.50       54.39     15.26 o
   5 -14  13       20.27       23.11     22.28 o
   6 -14  13        0.50       37.96     23.11 o
  -1 -13  13       53.90       35.78     17.21 o
   0 -13  13      147.78      126.48     21.88 o
   1 -13  13       21.91       31.65     13.46 o
   2 -13  13       35.13       36.27     12.47 o
   3 -13  13      300.05      285.54     34.82 o
   4 -13  13       22.25        8.84     11.58 o
   5 -13  13       55.83       55.20     16.92 o
   6 -13  13        4.71        4.21     24.34 o
   7 -13  13      198.34      182.57     25.57 o
  -3 -12  13       12.53       36.42     17.15 o
  -2 -12  13       21.27       11.81     14.87 o
  -1 -12  13        7.35        9.90     20.22 o
   0 -12  13       72.22       81.85     18.37 o
   1 -12  13        2.78       17.98     12.09 o
   2 -12  13       90.45      112.71     15.66 o
   3 -12  13       46.53       68.23     13.21 o
   4 -12  13      212.28      259.95     37.14 o
   5 -12  13      234.98      247.38     21.55 o
   6 -12  13        1.09        4.24     13.86 o
   7 -12  13        3.05       21.38     15.68 o
   8 -12  13      154.46      163.11     23.96 o
  -4 -11  13        0.86      -12.54     12.54 o
  -3 -11  13       13.94       31.79     15.72 o
  -2 -11  13      112.22      119.32     20.63 o
  -1 -11  13      347.07      432.37     33.55 o
   0 -11  13      116.97      121.08     19.54 o
   1 -11  13       14.84        8.33      9.63 o
   2 -11  13       41.92       28.20     10.80 o
   3 -11  13       56.55       72.03     12.96 o
   4 -11  13       90.79       97.01     14.85 o
   5 -11  13       56.02       43.64     12.18 o
   6 -11  13        4.64       19.42     13.26 o
   7 -11  13       38.69       74.84     17.24 o
   8 -11  13       29.72       53.99     16.85 o
  -5 -10  13      262.83      274.86     44.98 o
  -4 -10  13        1.55        4.90     19.39 o
  -3 -10  13        6.40       12.22     12.54 o
  -2 -10  13      301.55      298.75     27.71 o
  -1 -10  13      404.59      403.60     31.51 o
   0 -10  13        0.95      -10.10     10.10 o
   1 -10  13        8.40        4.69     10.25 o
   2 -10  13      172.16      147.43     16.44 o
   3 -10  13       40.24       22.92     10.03 o
   4 -10  13      226.20      213.24     18.71 o
   5 -10  13      180.24      168.09     19.59 o
   6 -10  13      232.40      205.72     23.32 o
   7 -10  13      102.21       83.88     17.39 o
   8 -10  13      173.25      177.08     30.53 o
   9 -10  13      188.06      199.82     53.64 o
  -6  -9  13       44.27       51.24     15.85 o
  -5  -9  13      241.15      257.66     26.82 o
  -4  -9  13      289.52      295.13     27.85 o
  -3  -9  13       53.81       26.18     18.16 o
  -2  -9  13      263.67      251.88     30.12 o
  -1  -9  13      755.88      751.47     39.67 o
   0  -9  13      562.49      548.37     33.26 o
   1  -9  13        6.19       -1.14     12.52 o
   2  -9  13       50.15       41.15      9.96 o
   3  -9  13      879.62      925.98     29.68 o
   4  -9  13      659.36      640.42     28.42 o
   5  -9  13       94.27      104.38     13.52 o
   6  -9  13      104.30      101.17     17.21 o
   7  -9  13       30.26       48.20     14.22 o
   8  -9  13      129.51      116.36     25.58 o
   9  -9  13        7.92       48.69     22.28 o
  -7  -8  13       16.18       19.77     13.38 o
  -6  -8  13        9.21       24.86     17.74 o
  -5  -8  13        4.91       15.99     12.54 o
  -4  -8  13       81.01      100.68     18.09 o
  -3  -8  13        8.48        2.33      9.46 o
  -2  -8  13      540.04      541.73     33.55 o
  -1  -8  13      133.28      106.90     16.89 o
   0  -8  13     1092.64     1121.01     47.25 o
   1  -8  13      821.78      802.85     25.18 o
   2  -8  13        5.02       -1.27      5.35 o
   3  -8  13        9.21       27.79      7.47 o
   4  -8  13       38.52       40.60      7.90 o
   5  -8  13      345.54      332.44     17.05 o
   6  -8  13       10.56        5.85      8.55 o
   7  -8  13        9.16        7.58      8.55 o
   8  -8  13      194.39      208.47     22.08 o
   9  -8  13      156.84      163.75     21.50 o
  -8  -7  13       90.88      105.82     40.02 o
  -7  -7  13      150.22      155.45     33.01 o
  -6  -7  13      255.74      260.92     20.41 o
  -5  -7  13     1803.27     1719.40     52.35 o
  -4  -7  13     1782.92     1846.78     54.38 o
  -3  -7  13      151.00      158.76     15.25 o
  -2  -7  13      181.49      179.00     15.42 o
  -1  -7  13     1596.66     1644.51     47.65 o
   0  -7  13     1281.81     1231.21     53.29 o
   1  -7  13      203.66      222.45     13.95 o
   2  -7  13       75.07       92.50      8.38 o
   3  -7  13      552.14      579.79     23.81 o
   4  -7  13      483.86      508.90     20.37 o
   5  -7  13       52.35       50.92      8.42 o
   6  -7  13       45.63       57.57     10.71 o
   7  -7  13      118.07      128.05     31.77 o
   8  -7  13      293.17      339.95     28.77 o
   9  -7  13       13.70       13.80     16.09 o
  -9  -6  13       15.06       24.43     16.50 o
  -8  -6  13      334.93      301.27     26.83 o
  -7  -6  13       84.20       97.64     13.75 o
  -6  -6  13       94.61      112.53     16.27 o
  -5  -6  13       29.79       31.59      9.27 o
  -4  -6  13      301.56      347.97     25.22 o
  -3  -6  13     1039.34     1017.49     34.88 o
  -2  -6  13      265.31      234.11     35.34 o
  -1  -6  13       73.19       91.09     10.92 o
   0  -6  13     1222.72     1151.86     36.28 o
   1  -6  13     1487.68     1410.62     57.80 o
   2  -6  13       87.97       79.81      8.89 o
   3  -6  13        0.24        3.50      5.10 o
   4  -6  13     1631.66     1638.57     53.24 o
   5  -6  13     1664.35     1626.62     77.98 o
   6  -6  13       18.56       47.19     11.95 o
   7  -6  13      125.22      139.47     18.67 o
   8  -6  13      142.11      161.05     20.71 o
   9  -6  13      360.99      424.53     42.09 o
  -9  -5  13      462.86      488.56     34.63 o
  -8  -5  13      478.32      551.31     28.61 o
  -7  -5  13       16.22       26.37     11.48 o
  -6  -5  13        0.41        2.79      7.87 o
  -5  -5  13      757.59      781.17     29.99 o
  -4  -5  13       94.84       92.34     12.37 o
  -3  -5  13      244.34      269.54     17.92 o
  -2  -5  13       21.40       22.65     10.40 o
  -1  -5  13     1916.22     1865.05     51.57 o
   0  -5  13     1456.29     1455.54     42.65 o
   1  -5  13      669.86      647.56     39.09 o
   2  -5  13      785.66      772.90     25.30 o
   3  -5  13       81.72       98.06     10.08 o
   4  -5  13      261.73      260.51     14.36 o
   5  -5  13        4.76       11.26      9.03 o
   6  -5  13      213.83      203.64     44.15 o
   7  -5  13       81.73       67.83     14.29 o
   8  -5  13      101.90      116.75     38.79 o
   9  -5  13       23.34       19.38     27.23 o
 -10  -4  13        1.09        1.09     12.80 o
  -9  -4  13        2.54        2.77      9.68 o
  -8  -4  13       87.04       90.14     13.34 o
  -7  -4  13      358.42      343.49     21.84 o
  -6  -4  13        0.41       -1.54      7.56 o
  -5  -4  13       22.10       22.45      8.22 o
  -4  -4  13     2039.65     1860.41     53.03 o
  -3  -4  13     1787.04     1738.05     57.94 o
  -2  -4  13       54.38       54.57      9.53 o
  -1  -4  13      374.95      326.05     18.05 o
   0  -4  13      841.59      799.11     27.58 o
   1  -4  13     2917.50     2873.03     81.95 o
   2  -4  13      700.75      705.02     18.95 o
   3  -4  13       85.54       87.88      7.63 o
   4  -4  13      866.92      796.41     48.45 o
   5  -4  13      481.06      496.38     29.43 o
   6  -4  13        6.46       -7.57     12.79 o
   7  -4  13        4.81       42.84     14.44 o
   8  -4  13      281.70      268.18     27.35 o
   9  -4  13      423.56      521.37     37.88 o
 -11  -3  13        0.22       -9.90     17.33 o
 -10  -3  13       11.94      -11.97     11.97 o
  -9  -3  13      156.97      149.21     16.10 o
  -8  -3  13      242.45      273.10     24.71 o
  -7  -3  13      653.58      693.37     28.86 o
  -6  -3  13      430.57      405.38     22.45 o
  -5  -3  13      188.04      211.33     19.27 o
  -4  -3  13     1557.73     1456.14     43.97 o
  -3  -3  13       12.41        4.92      7.77 o
  -2  -3  13      143.88      134.34     12.37 o
  -1  -3  13       46.12       45.37      8.35 o
   0  -3  13       92.28      114.86      9.45 o
   1  -3  13        7.24       21.13      5.38 o
   2  -3  13      138.28      166.18      9.30 o
   3  -3  13     1141.64     1092.60     35.55 o
   4  -3  13      927.92      894.78     32.08 o
   5  -3  13       34.73       39.55     11.28 o
   6  -3  13      888.22      902.96     42.60 o
   7  -3  13       46.35       56.69     18.98 o
   8  -3  13      211.40      245.14     25.84 o
 -11  -2  13       31.11       36.67     44.98 o
 -10  -2  13      320.51      325.03     68.08 o
  -9  -2  13      294.35      351.99     22.77 o
  -8  -2  13       29.21       38.12      9.79 o
  -7  -2  13       61.73       82.69     11.77 o
  -6  -2  13      593.73      554.56     25.27 o
  -5  -2  13      402.03      387.98     21.02 o
  -4  -2  13      219.37      243.90     16.83 o
  -3  -2  13       18.45       22.81      7.74 o
  -2  -2  13      890.69      901.64     30.34 o
  -1  -2  13      199.66      215.42     17.71 o
   0  -2  13      606.20      624.69     19.41 o
   1  -2  13     1723.02     1782.29     41.50 o
   2  -2  13        5.74       13.00     10.16 o
   3  -2  13      198.73      186.02     15.14 o
   4  -2  13       62.78       56.38      9.98 o
   5  -2  13     1165.23     1109.91     38.57 o
   6  -2  13       17.62       27.64     11.95 o
   7  -2  13       17.70       18.46     12.38 o
   8  -2  13      199.19      216.22     25.01 o
 -11  -1  13        1.22       18.82     13.04 o
 -10  -1  13        5.38       23.28     12.45 o
  -9  -1  13       74.49       84.80     12.15 o
  -8  -1  13      235.48      284.31     19.78 o
  -7  -1  13        5.08        9.28      7.16 o
  -6  -1  13        0.70       -4.61      8.28 o
  -5  -1  13     1053.18     1027.14     34.56 o
  -4  -1  13     2906.04     2649.50    153.15 o
  -3  -1  13      389.40      334.35     18.31 o
  -2  -1  13       33.36       22.87     10.06 o
  -1  -1  13     3070.96     3106.75    111.39 o
   0  -1  13     3438.43     3407.90     71.15 o
   1  -1  13      113.16      135.32     12.43 o
   2  -1  13      401.89      381.56     32.22 o
   3  -1  13      319.29      321.91     20.00 o
   4  -1  13      547.74      510.81     25.39 o
   5  -1  13       57.76       49.57     10.59 o
   6  -1  13       83.94       84.03     15.98 o
   7  -1  13       57.81       58.89     14.87 o
   8  -1  13       87.45       85.75     18.65 o
 -12   0  13        1.29       16.92     15.76 o
 -11   0  13       11.71       23.67     12.80 o
 -10   0  13      334.45      315.37     28.84 o
  -9   0  13      543.28      469.89     25.13 o
  -8   0  13      288.98      277.21     26.24 o
  -7   0  13      129.83      133.10     17.64 o
  -6   0  13      304.01      274.66     30.89 o
  -5   0  13     1794.66     1760.39     50.55 o
  -4   0  13       22.13       33.51      8.31 o
  -3   0  13     2545.04     2450.17     63.80 o
  -2   0  13        1.88       -5.28      5.28 o
  -1   0  13      166.31      179.26     17.56 o
   0   0  13      762.97      809.99     32.38 o
   1   0  13     2028.44     1932.80    118.68 o
   2   0  13      176.49      149.35     14.03 o
   3   0  13        0.17        2.26      8.41 o
   4   0  13      761.82      659.76     28.70 o
   5   0  13     2000.69     1857.35     72.10 o
   6   0  13       92.69      118.01     18.09 o
   7   0  13      148.44      183.83     23.92 o
 -12   1  13      181.22      220.77     26.82 o
 -11   1  13       38.04       44.63     14.87 o
 -10   1  13       40.09       62.46     15.68 o
  -9   1  13     1607.39     1587.01     55.65 o
  -8   1  13     2437.29     2344.46     65.15 o
  -7   1  13      134.47      142.71     14.42 o
  -6   1  13      272.50      290.69     18.62 o
  -5   1  13     2257.99     2186.43     66.43 o
  -4   1  13     2412.61     2398.87     88.10 o
  -3   1  13      581.36      515.18     22.33 o
  -2   1  13        5.16        6.35      5.67 o
  -1   1  13     1145.86     1132.50     42.27 o
   0   1  13     1526.72     1530.20     45.16 o
   1   1  13        0.01       11.90      7.90 o
   2   1  13       59.82       76.25     11.25 o
   3   1  13        0.68        0.36      7.72 o
   4   1  13      706.91      721.66     31.62 o
   5   1  13       18.37       33.73     10.03 o
   6   1  13      327.41      437.35     43.74 o
   7   1  13      113.58      125.46     40.02 o
 -12   2  13       82.21      107.43     23.93 o
 -11   2  13      354.02      360.17     51.99 o
 -10   2  13        8.37       22.30     11.95 o
  -9   2  13      267.09      286.98     24.46 o
  -8   2  13       43.29       40.93     10.71 o
  -7   2  13      468.52      503.30     26.24 o
  -6   2  13        0.55       11.92      7.72 o
  -5   2  13      201.36      215.17     16.13 o
  -4   2  13     2542.77     2580.61     67.66 o
  -3   2  13     3920.97     3874.05     94.11 o
  -2   2  13      297.36      326.45     19.76 o
  -1   2  13      114.75      108.84     11.71 o
   0   2  13     1621.81     1545.03     46.50 o
   1   2  13     3408.01     3286.63     84.45 o
   2   2  13     1521.39     1418.23     66.21 o
   3   2  13        0.92        0.52      9.02 o
   4   2  13      117.07       97.18     16.26 o
   5   2  13      302.46      319.94     26.40 o
   6   2  13      112.18      110.07     20.07 o
 -12   3  13      456.95      543.14     40.25 o
 -11   3  13       12.17       16.56     13.70 o
 -10   3  13        5.25        5.15     11.87 o
  -9   3  13      334.02      386.20     23.43 o
  -8   3  13      595.14      639.11     28.27 o
  -7   3  13       41.60       50.80     12.92 o
  -6   3  13      143.59      145.42     14.10 o
  -5   3  13      195.82      187.31     30.92 o
  -4   3  13     1673.44     1506.15     85.41 o
  -3   3  13       51.42       37.71     13.56 o
  -2   3  13      992.29      966.27     39.50 o
  -1   3  13        6.26        8.41     12.02 o
   0   3  13      279.16      269.75     18.83 o
   1   3  13      393.03      367.37     22.32 o
   2   3  13     1095.04     1010.13     37.60 o
   3   3  13       32.15       45.02     11.78 o
   4   3  13       59.81       35.40     10.51 o
   5   3  13      215.88      193.06     23.84 o
 -12   4  13      452.94      488.18     49.51 o
 -11   4  13      400.55      408.64     33.55 o
 -10   4  13       19.17        9.34     11.95 o
  -9   4  13      176.78      181.19     17.40 o
  -8   4  13      437.48      475.61     31.58 o
  -7   4  13     4079.90     4127.43    102.83 o
  -6   4  13       10.64        3.69     13.51 o
  -5   4  13       39.61       30.53     16.50 o
  -4   4  13     1108.40     1020.89     44.93 o
  -3   4  13     1454.95     1381.76     43.01 o
  -2   4  13       87.49       87.67     11.98 o
  -1   4  13       68.15       67.21     13.90 o
   0   4  13      346.57      271.27     20.00 o
   1   4  13     1007.20      960.70     35.82 o
   2   4  13       72.48      103.08     14.66 o
   3   4  13      124.23      119.56     15.79 o
   4   4  13        0.63        7.36     15.77 o
   5   4  13      168.32      196.78     24.79 o
 -12   5  13      448.83      532.13    102.33 o
 -11   5  13        0.04        3.30     12.25 o
 -10   5  13      355.56      333.28     29.11 o
  -9   5  13       85.08       90.61     13.23 o
  -8   5  13      801.93      844.11     32.75 o
  -7   5  13      223.40      231.70     18.34 o
  -6   5  13     1257.58     1273.32     66.84 o
  -5   5  13      142.33      174.90     37.55 o
  -4   5  13      767.89      701.65     28.86 o
  -3   5  13      829.44      796.80     31.16 o
  -2   5  13     1684.94     1735.85     52.65 o
  -1   5  13      123.98      106.18     13.95 o
   0   5  13      409.93      426.88     30.09 o
   1   5  13       16.71       16.09      9.82 o
   2   5  13      794.97      797.32     34.62 o
   3   5  13      167.02      161.44     17.66 o
   4   5  13        6.33       12.85     14.12 o
 -12   6  13       39.36       62.23     17.79 o
 -11   6  13      586.35      673.85     41.38 o
 -10   6  13        0.58       25.17     12.79 o
  -9   6  13        3.44        3.62     10.45 o
  -8   6  13      178.22      154.52     16.27 o
  -7   6  13      273.46      269.34     25.84 o
  -6   6  13        1.35       -9.92      9.92 o
  -5   6  13      563.36      598.42     27.66 o
  -4   6  13       32.08       33.82     14.59 o
  -3   6  13      990.91      914.37     34.99 o
  -2   6  13      125.82      125.12     15.37 o
  -1   6  13      257.39      251.83     20.24 o
   0   6  13      126.97      145.60     16.92 o
   1   6  13       58.99       46.69     12.51 o
   2   6  13        2.14        3.94     10.68 o
   3   6  13       54.62       63.42     20.84 o
 -12   7  13      307.96      375.71     33.83 o
 -11   7  13       58.45       67.25     15.98 o
 -10   7  13      239.23      207.32     36.72 o
  -9   7  13       25.39       38.84     23.91 o
  -8   7  13      811.31      817.16     88.71 o
  -7   7  13       70.96       74.92     22.69 o
  -6   7  13      482.38      470.43     42.09 o
  -5   7  13       17.94       14.02     13.42 o
  -4   7  13      687.26      651.85     31.12 o
  -3   7  13      153.86      153.47     16.77 o
  -2   7  13       23.94       40.87     11.75 o
  -1   7  13       73.92       60.45     13.32 o
   0   7  13      341.58      355.62     42.59 o
   1   7  13       25.60       27.62     17.22 o
   2   7  13       98.80      113.14     17.53 o
 -12   8  13      113.42      151.27     24.34 o
 -11   8  13      521.04      589.29     61.48 o
 -10   8  13       51.09       75.28     25.99 o
  -9   8  13      509.25      532.00     85.00 o
  -8   8  13      119.62       94.77     17.21 o
  -7   8  13      683.97      717.92     41.14 o
  -6   8  13        1.43        2.63     22.69 o
  -5   8  13      505.90      491.61     28.10 o
  -4   8  13      194.68      203.11     20.00 o
  -3   8  13      658.75      614.40     31.73 o
  -2   8  13       12.63       17.24     11.41 o
  -1   8  13       79.22       85.44     15.04 o
   0   8  13       77.04      100.95     15.82 o
   1   8  13      369.89      328.86     33.78 o
 -11   9  13       42.84       87.47     17.79 o
 -10   9  13       39.84       85.82     25.58 o
  -9   9  13      269.18      269.84     39.61 o
  -8   9  13      533.33      549.66     36.75 o
  -7   9  13       16.23       44.56     16.50 o
  -6   9  13       71.60      101.64     14.99 o
  -5   9  13      115.80      132.49     18.57 o
  -4   9  13     1361.94     1360.89     48.68 o
  -3   9  13      268.15      226.83     21.83 o
  -2   9  13       70.05       73.74     14.91 o
  -1   9  13       35.77       51.75     15.31 o
   0   9  13       77.99       73.70     20.91 o
 -10  10  13        0.21       52.81     22.28 o
  -9  10  13      110.85      142.82     35.90 o
  -8  10  13       98.75      111.63     19.84 o
  -7  10  13     1020.17      957.27     68.49 o
  -6  10  13      306.62      315.54     30.91 o
  -5  10  13       10.53       20.56     23.52 o
  -4  10  13      123.74      106.77     30.95 o
  -3  10  13      553.23      526.50     67.67 o
  -2  10  13      413.18      481.09     40.55 o
  -8  11  13      332.71      292.13     42.91 o
  -7  11  13      124.23      153.49     33.01 o
  -6  11  13       43.31       49.14     19.02 o
  -5  11  13        4.31        4.75     16.44 o
   3 -14  14      320.10      318.65     40.68 o
  -1 -13  14       32.48       29.19     26.82 o
   0 -13  14       78.90       83.39     20.91 o
   1 -13  14       61.49       63.19     18.32 o
   2 -13  14        0.27       17.43     12.27 o
   3 -13  14       13.57       19.40     12.33 o
   4 -13  14      158.87      178.33     20.03 o
   5 -13  14      197.65      203.01     35.48 o
   6 -13  14       29.85       33.83     20.63 o
  -3 -12  14       83.98      103.15     31.36 o
  -2 -12  14       15.40       37.69     16.80 o
  -1 -12  14      245.65      281.15     29.95 o
   0 -12  14      283.28      287.69     29.43 o
   1 -12  14        4.25       14.68     11.63 o
   2 -12  14        0.62       -3.11     11.52 o
   3 -12  14       36.45       30.23     11.99 o
   4 -12  14        6.31       11.27     11.16 o
   5 -12  14        2.98       10.84     13.62 o
   6 -12  14       26.69       27.05     15.47 o
   7 -12  14      239.11      219.68     27.02 o
  -4 -11  14       45.28       45.74     20.63 o
  -3 -11  14        0.58       -9.23     12.68 o
  -2 -11  14        6.25        6.65     13.68 o
  -1 -11  14        3.23        5.64     14.22 o
   0 -11  14       51.71       68.96     17.79 o
   1 -11  14       24.96       19.63     10.27 o
   2 -11  14       17.90       37.62     11.26 o
   3 -11  14       24.53       21.93     10.82 o
   4 -11  14      573.12      634.00     31.56 o
   5 -11  14      523.27      565.48     36.23 o
   6 -11  14       28.14       17.39     16.92 o
   7 -11  14        6.16       -9.01     13.86 o
   8 -11  14      166.94      164.85     23.73 o
  -5 -10  14       82.01       89.87     18.96 o
  -4 -10  14       42.32       38.34     15.63 o
  -3 -10  14       55.33       70.65     18.98 o
  -2 -10  14       27.55       39.28     13.97 o
  -1 -10  14      277.07      293.19     27.99 o
   0 -10  14       66.06       45.85     15.14 o
   1 -10  14       37.08       43.64     12.03 o
   2 -10  14        1.00       10.03     11.45 o
   3 -10  14      221.89      245.67     19.87 o
   4 -10  14      522.89      500.09     47.04 o
   5 -10  14       18.94       27.34     11.07 o
   6 -10  14       88.49       79.49     17.73 o
   7 -10  14        0.60        1.76     18.16 o
   8 -10  14        9.76       14.29     14.67 o
  -6  -9  14      132.80      149.17     22.41 o
  -5  -9  14      156.53      164.95     22.74 o
  -4  -9  14       20.45       18.57     14.00 o
  -3  -9  14        5.04       27.14     27.23 o
  -2  -9  14      332.07      379.25     30.63 o
  -1  -9  14      305.73      334.57     28.57 o
   0  -9  14       72.27       78.66     15.72 o
   1  -9  14      214.63      225.02     18.98 o
   2  -9  14        2.61        8.69      9.36 o
   3  -9  14       14.93       15.38      9.16 o
   4  -9  14      135.19      112.72     18.09 o
   5  -9  14       39.56       63.83     12.31 o
   6  -9  14       12.17       14.37     11.70 o
   7  -9  14        0.03      -10.69     10.69 o
  -7  -8  14        0.22        6.50     13.97 o
  -6  -8  14      158.36      134.56     21.59 o
  -5  -8  14      760.80      744.38     42.28 o
  -4  -8  14      717.91      772.10     42.50 o
  -3  -8  14      184.19      187.48     31.77 o
  -2  -8  14       24.71       20.98     12.09 o
  -1  -8  14      267.73      304.33     25.96 o
   0  -8  14      372.43      317.79     26.26 o
   1  -8  14       18.36        8.65      8.97 o
   2  -8  14      147.86      140.52     11.98 o
   3  -8  14      752.94      751.51     24.94 o
   4  -8  14      176.43      164.32     18.10 o
   5  -8  14      159.80      175.49     13.73 o
   6  -8  14       88.68      109.29     13.46 o
   7  -8  14      177.94      213.59     53.23 o
   8  -8  14      228.89      281.72     26.75 o
  -8  -7  14      128.87      147.84     27.23 o
  -7  -7  14      107.20      135.80     23.93 o
  -6  -7  14      105.44      109.30     37.14 o
  -5  -7  14        2.69        0.68     10.73 o
  -4  -7  14       58.56       62.03     11.02 o
  -3  -7  14        7.08       -0.41      7.75 o
  -2  -7  14       88.49       92.62     12.11 o
  -1  -7  14       90.43       94.23     12.02 o
   0  -7  14     1075.28      986.23     50.01 o
   1  -7  14      490.45      492.28     20.21 o
   2  -7  14      137.39      124.07     11.29 o
   3  -7  14      162.71      165.53     11.17 o
   4  -7  14      292.28      316.36     28.33 o
   5  -7  14      746.28      758.40     26.57 o
   6  -7  14       74.82       90.21     15.26 o
   7  -7  14       42.25       49.99     24.76 o
   8  -7  14       14.75       26.64     13.27 o
  -8  -6  14      439.28      455.54     27.62 o
  -7  -6  14      204.24      237.24     28.69 o
  -6  -6  14      113.25      129.52     18.47 o
  -5  -6  14      759.24      753.40     38.89 o
  -4  -6  14      440.38      479.64     48.47 o
  -3  -6  14       83.00       77.09     11.71 o
  -2  -6  14        8.77        0.38      7.01 o
  -1  -6  14     1376.26     1366.34     42.37 o
   0  -6  14     2124.72     2054.33     56.34 o
   1  -6  14       43.61       37.21      7.69 o
   2  -6  14       52.98       50.54      7.71 o
   3  -6  14      938.42      918.74     36.37 o
   4  -6  14      852.56      820.39     36.40 o
   5  -6  14       11.65       -3.53      9.61 o
   6  -6  14       27.98       34.87     12.54 o
   7  -6  14      281.10      332.72     27.71 o
   8  -6  14      138.34      173.89     21.57 o
  -9  -5  14       89.17       95.84     14.57 o
  -8  -5  14      351.00      388.17     26.33 o
  -7  -5  14      286.16      310.44     22.03 o
  -6  -5  14       29.59       28.48     10.46 o
  -5  -5  14       21.80       25.41      9.19 o
  -4  -5  14      613.46      651.97     28.10 o
  -3  -5  14     1264.07     1280.77     40.81 o
  -2  -5  14      240.34      236.40     26.54 o
  -1  -5  14        5.84        5.89      7.36 o
   0  -5  14       62.89       63.06     10.13 o
   1  -5  14      572.72      586.89     24.25 o
   2  -5  14       29.18       39.27      6.57 o
   3  -5  14       18.80       16.98      5.58 o
   4  -5  14      724.32      757.16     28.89 o
   5  -5  14      667.52      703.94     35.01 o
   6  -5  14        4.98       26.41     11.67 o
   7  -5  14       13.74       19.06     14.85 o
   8  -5  14      128.33      158.91     20.98 o
 -10  -4  14        0.34       16.83     19.81 o
  -9  -4  14      170.10      222.91     30.56 o
  -8  -4  14      131.82      173.28     17.59 o
  -7  -4  14      240.32      233.03     18.77 o
  -6  -4  14      162.45      167.39     16.34 o
  -5  -4  14       78.57       60.95     21.81 o
  -4  -4  14      238.47      257.38     22.97 o
  -3  -4  14       51.43       63.43     11.11 o
  -2  -4  14       11.28       10.72      7.97 o
  -1  -4  14      502.03      493.28     22.43 o
   0  -4  14      223.09      242.32     16.23 o
   1  -4  14       20.40       25.72      9.17 o
   2  -4  14      189.91      183.24     10.32 o
   3  -4  14      245.52      236.17     35.83 o
   4  -4  14      679.83      659.85     37.23 o
   5  -4  14        4.95        0.26     10.10 o
   6  -4  14      222.82      202.16     21.88 o
   7  -4  14        3.07       18.98     13.20 o
   8  -4  14       69.13       71.32     16.80 o
 -10  -3  14        9.76       18.38     13.12 o
  -9  -3  14       59.36       64.33     12.46 o
  -8  -3  14      187.53      207.29     18.05 o
  -7  -3  14      191.49      222.24     23.60 o
  -6  -3  14       49.55       58.39     11.23 o
  -5  -3  14       47.41       33.71      9.36 o
  -4  -3  14      872.61      888.39     32.01 o
  -3  -3  14       34.84       35.88      8.73 o
  -2  -3  14     1204.42     1213.74     38.37 o
  -1  -3  14        4.45        1.39      6.30 o
   0  -3  14     1933.92     1825.49     50.56 o
   1  -3  14     2526.85     2448.53     54.57 o
   2  -3  14       27.82       37.50      8.07 o
   3  -3  14      119.84      116.08     12.51 o
   4  -3  14      210.84      207.79     17.31 o
   5  -3  14      901.15      844.20     39.97 o
   6  -3  14      107.49      121.83     18.09 o
   7  -3  14       75.95       91.09     23.11 o
   8  -3  14      313.23      318.85     30.91 o
 -11  -2  14        2.37       11.86     14.07 o
 -10  -2  14        6.82       18.34     13.12 o
  -9  -2  14      142.95      159.06     16.30 o
  -8  -2  14        5.53       12.51      8.41 o
  -7  -2  14      472.27      417.67     23.79 o
  -6  -2  14       16.25       18.81      7.93 o
  -5  -2  14      680.23      661.97     27.47 o
  -4  -2  14     1295.25     1285.06     44.58 o
  -3  -2  14       25.80       29.56      8.07 o
  -2  -2  14      832.07      868.37     30.28 o
  -1  -2  14      367.41      341.41     18.58 o
   0  -2  14     1897.82     1911.14     52.32 o
   1  -2  14       91.58      111.26     13.65 o
   2  -2  14       11.25        8.58      6.86 o
   3  -2  14      310.22      333.11     20.32 o
   4  -2  14      734.12      671.79     29.03 o
   5  -2  14      383.39      418.49     30.05 o
   6  -2  14      570.76      586.50     37.02 o
   7  -2  14        0.07        7.70     12.45 o
 -11  -1  14        0.20       12.08     14.29 o
 -10  -1  14      519.35      576.84     38.77 o
  -9  -1  14      334.44      313.71     22.18 o
  -8  -1  14      193.39      192.12     16.80 o
  -7  -1  14      358.89      349.30     31.76 o
  -6  -1  14      427.91      385.06     21.97 o
  -5  -1  14      339.38      337.20     24.91 o
  -4  -1  14      110.27      100.47     12.50 o
  -3  -1  14      905.17      920.62     31.63 o
  -2  -1  14        2.78        0.52      5.86 o
  -1  -1  14      261.35      254.40     18.34 o
   0  -1  14      996.43      993.89     49.87 o
   1  -1  14      911.35      947.97     32.26 o
   2  -1  14        0.55       11.29      7.02 o
   3  -1  14      138.05      118.69     20.39 o
   4  -1  14      225.43      251.70     30.73 o
   5  -1  14      759.67      831.12     33.18 o
   6  -1  14      133.56      151.17     20.66 o
   7  -1  14       63.27       80.59     16.89 o
 -11   0  14        3.84        9.87     13.12 o
 -10   0  14        7.58        2.69     11.37 o
  -9   0  14      452.34      487.50     26.19 o
  -8   0  14     1318.65     1371.13     44.76 o
  -7   0  14      240.88      228.21     17.96 o
  -6   0  14       28.83       16.10      7.49 o
  -5   0  14     1450.35     1448.53     44.76 o
  -4   0  14     1475.81     1432.64     43.49 o
  -3   0  14      230.20      272.34     26.45 o
  -2   0  14       72.42       56.61      9.10 o
  -1   0  14     1077.87      973.74     42.30 o
   0   0  14     1843.36     1924.54     56.00 o
   1   0  14        7.02       27.63      8.41 o
   2   0  14      329.89      352.08     21.26 o
   3   0  14      129.61      110.76     13.77 o
   4   0  14       95.32      133.63     17.30 o
   5   0  14        2.52       14.95     10.31 o
   6   0  14       91.02       92.93     18.67 o
 -12   1  14        0.51       22.43     19.39 o
 -11   1  14       66.92       91.25     17.98 o
 -10   1  14        6.85        3.30     11.09 o
  -9   1  14        1.86        0.53      8.25 o
  -8   1  14      707.54      703.41     30.15 o
  -7   1  14     1132.77     1047.10     64.74 o
  -6   1  14      179.30      177.19     15.59 o
  -5   1  14        2.74       -0.68      6.82 o
  -4   1  14      960.77      959.90     41.59 o
  -3   1  14     3092.11     3181.06     83.79 o
  -2   1  14      351.55      402.45     28.30 o
  -1   1  14       89.71       77.53     10.40 o
   0   1  14      604.62      622.37     26.59 o
   1   1  14     1886.94     1849.01     65.86 o
   2   1  14      164.73      172.69     16.12 o
   3   1  14       25.51       30.72     10.16 o
   4   1  14      625.32      594.23     29.86 o
   5   1  14      370.00      352.95     30.60 o
   6   1  14        9.61       21.53     16.09 o
 -12   2  14      447.33      568.28     40.83 o
 -11   2  14       27.53       20.97     13.86 o
 -10   2  14       99.20       85.44     16.89 o
  -9   2  14     1395.36     1440.19     47.18 o
  -8   2  14     1382.63     1398.11     45.70 o
  -7   2  14        9.72       15.34      8.70 o
  -6   2  14        3.76       10.04      7.93 o
  -5   2  14      878.17      884.08     31.97 o
  -4   2  14      645.84      665.01     27.18 o
  -3   2  14        3.80        2.43      9.61 o
  -2   2  14       66.75       59.92     14.59 o
  -1   2  14       82.53      100.17     11.53 o
   0   2  14      457.64      440.83     33.61 o
   1   2  14       98.21      107.81     13.46 o
   2   2  14      599.70      589.57     43.49 o
   3   2  14      140.24      136.64     16.27 o
   4   2  14      173.99      178.41     21.97 o
   5   2  14       34.61       53.47     15.46 o
 -12   3  14      370.65      336.05     32.93 o
 -11   3  14      583.88      591.47     40.48 o
 -10   3  14        0.32        8.35     12.45 o
  -9   3  14       94.06       74.30     13.55 o
  -8   3  14      801.23      826.94     48.03 o
  -7   3  14     3383.90     3477.22     90.09 o
  -6   3  14      904.17      862.48     32.54 o
  -5   3  14       77.51       89.49     11.27 o
  -4   3  14     1404.13     1480.19     67.67 o
  -3   3  14     1452.55     1447.07     80.87 o
  -2   3  14       72.72       97.35     11.88 o
  -1   3  14       57.31       69.12     11.02 o
   0   3  14      422.18      420.76     24.02 o
   1   3  14     1860.36     1678.86     52.22 o
   2   3  14       95.46       98.53     14.55 o
   3   3  14       33.48       35.44     12.63 o
   4   3  14       14.11       21.66     11.07 o
   5   3  14      266.46      237.11     27.13 o
 -12   4  14      350.33      348.25     33.25 o
 -11   4  14        5.99       14.82     15.27 o
 -10   4  14       79.21       84.57     17.21 o
  -9   4  14      124.04      131.19     15.74 o
  -8   4  14      219.59      264.41     30.62 o
  -7   4  14      573.66      566.73     30.20 o
  -6   4  14      844.44      859.26     48.58 o
  -5   4  14       50.22       36.31     12.84 o
  -4   4  14     1243.02     1200.37    109.34 o
  -3   4  14      187.53      163.79     19.55 o
  -2   4  14     1863.70     1700.65     59.55 o
  -1   4  14      310.40      346.13     22.30 o
   0   4  14      166.17      178.89     17.29 o
   1   4  14        2.99        7.19      9.06 o
   2   4  14      330.26      321.91     23.70 o
   3   4  14       50.71       64.75     13.62 o
   4   4  14      110.89      117.59     23.24 o
 -12   5  14      216.48      254.15     27.71 o
 -11   5  14      513.05      526.24     53.64 o
 -10   5  14        8.57       18.83     12.68 o
  -9   5  14       52.61       64.33     12.22 o
  -8   5  14      488.61      492.61     31.11 o
  -7   5  14      879.85      930.07     56.94 o
  -6   5  14        5.23       16.50     11.67 o
  -5   5  14      325.07      323.35     27.99 o
  -4   5  14       23.70       21.81     11.63 o
  -3   5  14      208.96      217.63     27.48 o
  -2   5  14        2.79       13.32      9.23 o
  -1   5  14       12.80        4.98     13.04 o
   0   5  14       53.72       40.42     11.89 o
   1   5  14      470.24      511.25     37.63 o
   2   5  14        4.87       13.84     11.16 o
   3   5  14       78.88      101.58     15.71 o
 -12   6  14      290.24      326.05     32.03 o
 -11   6  14       97.29      125.77     36.72 o
 -10   6  14      576.21      629.45     74.68 o
  -9   6  14       30.54       35.91     10.27 o
  -8   6  14      793.50      778.47     41.35 o
  -7   6  14        0.16       11.00     11.10 o
  -6   6  14      651.44      594.45     43.32 o
  -5   6  14        5.30       12.72     11.95 o
  -4   6  14       71.05       82.09     16.80 o
  -3   6  14       50.40       54.31     12.99 o
  -2   6  14      167.31      196.09     19.10 o
  -1   6  14       81.76       67.47     13.32 o
   0   6  14      438.56      366.54     25.57 o
   1   6  14       32.93       20.63     12.64 o
   2   6  14      319.74      324.14     37.97 o
 -11   7  14      136.49      134.97     20.13 o
 -10   7  14       14.84        9.90     16.92 o
  -9   7  14      382.14      447.81     33.20 o
  -8   7  14       32.15       27.60     13.63 o
  -7   7  14       85.88      107.14     21.87 o
  -6   7  14       87.29       99.17     21.87 o
  -5   7  14      593.73      626.41     39.97 o
  -4   7  14        4.40       28.54     11.19 o
  -3   7  14     1102.40     1004.51     78.63 o
  -2   7  14        1.03       27.48     12.04 o
  -1   7  14      388.05      366.87     25.97 o
   0   7  14        3.32        9.57     15.68 o
   1   7  14      329.69      318.22     25.83 o
 -11   8  14        9.68       26.76     14.87 o
 -10   8  14       47.74       66.02     24.76 o
  -9   8  14      369.00      385.04     32.38 o
  -8   8  14      792.84      855.50     44.61 o
  -7   8  14      116.08      146.94     22.08 o
  -6   8  14      106.93      120.95     20.13 o
  -5   8  14      150.51      123.97     30.12 o
  -4   8  14      628.34      678.46     33.97 o
  -3   8  14      133.87      145.41     18.05 o
  -2   8  14        7.23       19.76     12.52 o
  -1   8  14        6.97       22.23     12.66 o
   0   8  14       48.02       47.21     14.83 o
 -10   9  14        9.80       -4.95     18.98 o
  -9   9  14      339.58      355.82     31.77 o
  -8   9  14       12.01       10.28     15.04 o
  -7   9  14      828.52      747.70     44.35 o
  -6   9  14       51.94       73.37     24.34 o
  -5   9  14        0.59       12.87     12.66 o
  -4   9  14      181.44      171.32     20.00 o
  -3   9  14      411.53      461.99     33.29 o
  -2   9  14      159.57      170.26     20.84 o
  -9  10  14       67.07       64.30     31.36 o
  -8  10  14      334.10      358.64     32.68 o
  -7  10  14        6.28       18.16     22.28 o
  -6  10  14        1.17      -18.98     18.98 o
  -5  10  14       24.08       32.93     33.01 o
  -4  10  14      283.59      283.42     35.07 o
   1 -13  15       78.79       84.17     20.13 o
   2 -13  15      177.50      182.03     21.59 o
   3 -13  15      294.90      290.30     25.19 o
   4 -13  15       79.88       68.68     19.60 o
  -2 -12  15        3.99       38.17     18.57 o
  -1 -12  15       59.02       52.51     23.11 o
   0 -12  15      188.04      185.35     26.24 o
   1 -12  15       38.24       35.88     16.04 o
   2 -12  15        0.04       -2.12     17.03 o
   3 -12  15       10.30       24.84     18.07 o
   4 -12  15      388.07      365.96     26.20 o
   5 -12  15      408.08      482.31     54.76 o
   6 -12  15       26.32       36.31     21.46 o
  -3 -11  15        0.19       10.93     14.55 o
  -2 -11  15       29.00       48.73     17.22 o
  -1 -11  15      362.04      386.58     33.78 o
   0 -11  15      142.63      153.54     22.76 o
   1 -11  15       57.46       57.24     20.63 o
   2 -11  15      100.32       93.29     15.31 o
   3 -11  15       17.91       24.19     11.86 o
   4 -11  15      111.56      115.14     16.46 o
   5 -11  15       10.77        7.43     18.98 o
   6 -11  15        3.96       -4.13     18.98 o
   7 -11  15       48.15       79.34     21.87 o
  -5 -10  15        0.06       14.29     13.97 o
  -4 -10  15       31.23       42.61     15.85 o
  -3 -10  15      126.07      120.39     20.98 o
  -2 -10  15        1.25        4.44     13.70 o
  -1 -10  15        2.43       -1.19     12.45 o
   0 -10  15      120.71      127.43     22.28 o
   1 -10  15      132.76      166.91     18.47 o
   2 -10  15        7.29       18.04     10.77 o
   3 -10  15      114.70      126.21     15.67 o
   4 -10  15      486.69      506.62     27.56 o
   5 -10  15       74.47       55.29     23.11 o
   6 -10  15       20.13       11.71     15.27 o
   7 -10  15        9.10        8.75     16.09 o
  -6  -9  15       14.71       21.69     14.07 o
  -5  -9  15      119.09      132.44     21.57 o
  -4  -9  15       47.95       63.16     16.21 o
  -3  -9  15        7.08        0.35     13.12 o
  -2  -9  15       15.66       15.13     12.21 o
  -1  -9  15       72.93       86.33     20.63 o
   0  -9  15       17.01       12.25     13.62 o
   1  -9  15       44.49       55.36     12.22 o
   2  -9  15        0.77       -0.04      8.86 o
   3  -9  15      242.21      215.98     39.54 o
   4  -9  15       16.34       25.14     10.59 o
   5  -9  15      101.25      125.34     16.75 o
   6  -9  15      180.58      219.30     24.08 o
   7  -9  15        0.38       -1.65     19.81 o
  -7  -8  15       18.16       17.95     18.16 o
  -6  -8  15       14.48       27.95     13.63 o
  -5  -8  15        3.67       -6.00     11.95 o
  -4  -8  15      167.68      216.92     24.51 o
  -3  -8  15        1.56       -6.60     10.78 o
  -2  -8  15      343.63      359.42     42.50 o
  -1  -8  15       48.33       54.88     15.17 o
   0  -8  15      535.49      451.22     44.15 o
   1  -8  15      284.81      334.08     22.79 o
   2  -8  15      279.04      305.42     17.00 o
   3  -8  15      405.11      401.85     19.18 o
   4  -8  15       18.81       21.09      7.87 o
   5  -8  15      253.80      272.97     23.25 o
   6  -8  15        0.10        9.33     12.79 o
   7  -8  15        0.86       24.29     12.21 o
   8  -8  15       82.23       85.80     18.16 o
  -7  -7  15       45.10       46.95     16.04 o
  -6  -7  15      289.29      269.21     26.82 o
  -5  -7  15      691.50      719.83     39.15 o
  -4  -7  15      443.69      440.36     24.85 o
  -3  -7  15       31.08       41.46      9.94 o
  -2  -7  15        3.77        7.86      7.98 o
  -1  -7  15      185.81      208.01     17.09 o
   0  -7  15      749.97      721.96     28.43 o
   1  -7  15       31.20       28.34      8.97 o
   2  -7  15      128.00      126.39     11.90 o
   3  -7  15      169.61      208.78     14.33 o
   4  -7  15      132.51      140.53     12.13 o
   5  -7  15       12.95        8.94     17.33 o
   6  -7  15        1.64       14.92     10.45 o
   7  -7  15      235.63      257.79     25.60 o
   8  -7  15      178.32      217.40     24.75 o
  -8  -6  15      151.35      166.37     18.24 o
  -7  -6  15       76.12       98.25     14.15 o
  -6  -6  15       26.43       26.29     10.63 o
  -5  -6  15       59.97       58.60     11.36 o
  -4  -6  15      128.10      145.60     15.05 o
  -3  -6  15      546.34      581.06     27.26 o
  -2  -6  15       43.19       39.60      9.63 o
  -1  -6  15       16.83       32.89     12.87 o
   0  -6  15       39.22       39.84      9.35 o
   1  -6  15      113.09      113.93     12.66 o
   2  -6  15       44.58       31.43      8.09 o
   3  -6  15        4.82       12.15      6.38 o
   4  -6  15      570.42      593.03     36.50 o
   5  -6  15      609.86      653.42     36.16 o
   6  -6  15        1.28       18.16     11.37 o
   7  -6  15       15.49       24.57     12.89 o
   8  -6  15       39.74       27.43     24.76 o
  -9  -5  15      382.19      456.63     28.28 o
  -8  -5  15      450.60      506.21     28.89 o
  -7  -5  15       72.32       96.79     13.70 o
  -6  -5  15       16.59        9.62      9.66 o
  -5  -5  15      305.94      322.86     21.75 o
  -4  -5  15      238.48      277.86     19.82 o
  -3  -5  15       75.39       79.31     11.89 o
  -2  -5  15       55.52       60.79     10.41 o
  -1  -5  15     2374.30     2319.48     63.34 o
   0  -5  15      733.51      770.82     45.92 o
   1  -5  15        1.74        1.83      6.86 o
   2  -5  15        1.13        3.94      6.00 o
   3  -5  15      279.37      276.74     18.60 o
   4  -5  15      597.92      687.41     68.85 o
   5  -5  15       22.29       20.08     10.24 o
   6  -5  15        9.56       17.94     11.37 o
   7  -5  15      104.98      106.68     37.96 o
  -9  -4  15        5.96       27.68     11.27 o
  -8  -4  15      207.42      227.40     20.21 o
  -7  -4  15       11.45        7.28     10.27 o
  -6  -4  15        9.02        8.59      9.06 o
  -5  -4  15       27.05       14.03      9.03 o
  -4  -4  15     1120.36     1083.47     37.42 o
  -3  -4  15      815.59      833.23     31.25 o
  -2  -4  15       27.16       36.31      9.51 o
  -1  -4  15      160.59      167.25     14.57 o
   0  -4  15      304.64      325.85     19.30 o
   1  -4  15      570.10      500.62     22.80 o
   2  -4  15       35.01       36.88     16.86 o
   3  -4  15        1.19       -1.09      7.39 o
   4  -4  15      641.15      642.07     28.09 o
   5  -4  15      795.37      837.61     56.94 o
   6  -4  15       13.14       13.94     10.68 o
   7  -4  15        0.01       17.31     12.54 o
 -10  -3  15        1.51      -12.54     12.54 o
  -9  -3  15      342.39      413.76     26.29 o
  -8  -3  15      106.68      121.05     14.78 o
  -7  -3  15       86.83       73.46     12.55 o
  -6  -3  15        3.54        8.31      8.58 o
  -5  -3  15     1115.92     1052.63     37.11 o
  -4  -3  15      724.29      682.59     39.71 o
  -3  -3  15       55.47       63.97     13.52 o
  -2  -3  15      367.26      370.22     31.44 o
  -1  -3  15      173.89      157.67     13.90 o
   0  -3  15      677.87      666.92     25.90 o
   1  -3  15      191.36      180.53     19.54 o
   2  -3  15      201.43      209.57     16.43 o
   3  -3  15      134.05      131.14     19.04 o
   4  -3  15      441.28      444.12     26.81 o
   5  -3  15      123.56      151.02     28.06 o
   6  -3  15      621.96      729.58     42.01 o
   7  -3  15       42.11       35.95     15.39 o
 -10  -2  15      205.16      186.40     23.90 o
  -9  -2  15      155.74      202.29     19.05 o
  -8  -2  15       63.83       68.20     14.13 o
  -7  -2  15      405.00      412.99     24.42 o
  -6  -2  15       39.12       29.60      9.43 o
  -5  -2  15      105.58       99.59     12.55 o
  -4  -2  15      127.53      134.34     13.67 o
  -3  -2  15     1053.06     1053.45     35.48 o
  -2  -2  15        2.22        9.13      8.16 o
  -1  -2  15       63.98       65.48      9.63 o
   0  -2  15     1650.57     1630.26     60.39 o
   1  -2  15      971.33      954.85     32.81 o
[truncated: 51,797 more chars]
